# Supplementary material for: Relationship Between Gut Microbiota and Phenylalanine Levels: A Mendelian Randomization Study
Source: Microbiologyopen. 2025 Nov 7;14(6):e70148. doi: 10.1002/mbo3.70148 (PMC12592860; doi:10.1002/mbo3.70148)
Supplement: Supplementary file 1 — Supplementary Table 1: [file MBO3-14-e70148-s003.xlsx]

## Sheet: Sheet1
Supplementary table 1. The instrumental variables related to the intestinal microbiota species
SNP	id.exposure	Trait	chr.exposure	pos.exposure	eaf.exposure	maf.exposure	beta.exposure	se.exposure	pval.exposure
rs10857894	ebi-a-GCST90016959	Gut microbiota abundance (genus Actinomyces id.423)	1	112063076	0.5934	0.4066	-0.0693666	0.0167807	3.48217e-05
rs10864275	ebi-a-GCST90016959	Gut microbiota abundance (genus Actinomyces id.423)	1	7152038	0.0547	0.0547	-0.172404	0.0424796	3.81435e-05
rs4997983	ebi-a-GCST90016959	Gut microbiota abundance (genus Actinomyces id.423)	1	203269052	0.4722	0.4722	0.0679989	0.0163978	3.36752e-05
rs1371635	ebi-a-GCST90016959	Gut microbiota abundance (genus Actinomyces id.423)	2	194325940	0.3519	0.3519	0.0734484	0.0174864	3.10063e-05
rs144801814	ebi-a-GCST90016959	Gut microbiota abundance (genus Actinomyces id.423)	2	128803782	0.0646	0.0646	0.129838	0.0313592	4.33351e-05
rs148854232	ebi-a-GCST90016959	Gut microbiota abundance (genus Actinomyces id.423)	2	77001335	0.3171	0.3171	-0.0768294	0.0181958	3.22463e-05
rs2345089	ebi-a-GCST90016959	Gut microbiota abundance (genus Actinomyces id.423)	2	18230779	0.3042	0.3042	0.0723759	0.0176497	4.71661e-05
rs7605209	ebi-a-GCST90016959	Gut microbiota abundance (genus Actinomyces id.423)	2	218891319	0.1153	0.1153	0.106068	0.0248811	3.04558e-05
rs71315246	ebi-a-GCST90016959	Gut microbiota abundance (genus Actinomyces id.423)	3	101352439	0.1431	0.1431	-0.0969809	0.021925	9.82969e-06
rs7621438	ebi-a-GCST90016959	Gut microbiota abundance (genus Actinomyces id.423)	3	186720309	0.505	0.495	0.069346	0.0163565	2.34931e-05
rs7631361	ebi-a-GCST90016959	Gut microbiota abundance (genus Actinomyces id.423)	3	171498922	0.8598	0.1402	0.094676	0.0233398	4.67649e-05
rs9822221	ebi-a-GCST90016959	Gut microbiota abundance (genus Actinomyces id.423)	3	119094214	0.4662	0.4662	0.0710423	0.0163622	1.4606e-05
rs1514480	ebi-a-GCST90016959	Gut microbiota abundance (genus Actinomyces id.423)	4	183516721	0.7396	0.2604	0.0780769	0.0188307	3.47544e-05
rs10058811	ebi-a-GCST90016959	Gut microbiota abundance (genus Actinomyces id.423)	5	2215243	0.3221	0.3221	0.0736818	0.0174802	2.44045e-05
rs10078542	ebi-a-GCST90016959	Gut microbiota abundance (genus Actinomyces id.423)	5	114202373	0.1074	0.1074	0.108484	0.0261439	3.03124e-05
rs11749507	ebi-a-GCST90016959	Gut microbiota abundance (genus Actinomyces id.423)	5	134480005	0.0805	0.0805	-0.131067	0.0312441	2.73376e-05
rs12655291	ebi-a-GCST90016959	Gut microbiota abundance (genus Actinomyces id.423)	5	78124029	0.1789	0.1789	0.0916974	0.0223409	4.1862e-05
rs4703687	ebi-a-GCST90016959	Gut microbiota abundance (genus Actinomyces id.423)	5	75185290	0.2594	0.2594	0.0775289	0.0181887	2.96674e-05
rs66843647	ebi-a-GCST90016959	Gut microbiota abundance (genus Actinomyces id.423)	5	14919829	0.2227	0.2227	-0.077205	0.0189598	4.80463e-05
rs12665468	ebi-a-GCST90016959	Gut microbiota abundance (genus Actinomyces id.423)	6	148896616	0.165	0.165	0.0974986	0.023359	2.76013e-05
rs34583783	ebi-a-GCST90016959	Gut microbiota abundance (genus Actinomyces id.423)	6	67207371	0.1024	0.1024	0.126596	0.0268461	4.48528e-06
rs35011108	ebi-a-GCST90016959	Gut microbiota abundance (genus Actinomyces id.423)	6	133007480	0.0636	0.0636	0.232634	0.0512044	6.33826e-06
rs4073240	ebi-a-GCST90016959	Gut microbiota abundance (genus Actinomyces id.423)	6	169224781	0.3827	0.3827	0.0749687	0.0167368	7.94273e-06
rs9265683	ebi-a-GCST90016959	Gut microbiota abundance (genus Actinomyces id.423)	6	31301240	0.7396	0.2604	0.0758794	0.0186824	4.12249e-05
rs2267817	ebi-a-GCST90016959	Gut microbiota abundance (genus Actinomyces id.423)	7	73980733	0.2823	0.2823	-0.0753826	0.0180821	3.20015e-05
rs4720949	ebi-a-GCST90016959	Gut microbiota abundance (genus Actinomyces id.423)	7	11234092	0.2992	0.2992	0.0775288	0.0183791	3.07072e-05
rs801829	ebi-a-GCST90016959	Gut microbiota abundance (genus Actinomyces id.423)	7	88951899	0.0815	0.0815	-0.122678	0.0324704	4.87989e-05
rs7830147	ebi-a-GCST90016959	Gut microbiota abundance (genus Actinomyces id.423)	8	139975809	0.9066	0.0934	0.115444	0.0283767	3.91309e-05
rs4146653	ebi-a-GCST90016959	Gut microbiota abundance (genus Actinomyces id.423)	10	4782841	0.1968	0.1968	0.0985224	0.0214182	4.49645e-06
rs7915461	ebi-a-GCST90016959	Gut microbiota abundance (genus Actinomyces id.423)	10	127532121	0.9423	0.0577	-0.18776	0.0401636	5.91984e-06
rs807022	ebi-a-GCST90016959	Gut microbiota abundance (genus Actinomyces id.423)	10	102770327	0.833	0.167	-0.0948093	0.0231142	4.1419e-05
rs1906843	ebi-a-GCST90016959	Gut microbiota abundance (genus Actinomyces id.423)	11	26068826	0.834	0.166	-0.0965403	0.0234178	3.33826e-05
rs80238959	ebi-a-GCST90016959	Gut microbiota abundance (genus Actinomyces id.423)	11	15314078	0.1034	0.1034	-0.125486	0.0297616	2.8327e-05
rs117117997	ebi-a-GCST90016959	Gut microbiota abundance (genus Actinomyces id.423)	12	95188638	0.0447	0.0447	-0.177648	0.0422997	4.74308e-05
rs16920436	ebi-a-GCST90016959	Gut microbiota abundance (genus Actinomyces id.423)	12	126762224	0.2535	0.2535	0.0860226	0.0193466	1.36383e-05
rs74758151	ebi-a-GCST90016959	Gut microbiota abundance (genus Actinomyces id.423)	12	25409069	0.0726	0.0726	-0.150054	0.0355911	1.81815e-05
rs9565620	ebi-a-GCST90016959	Gut microbiota abundance (genus Actinomyces id.423)	13	81735687	0.2097	0.2097	-0.0880217	0.0198642	1.18054e-05
rs149139885	ebi-a-GCST90016959	Gut microbiota abundance (genus Actinomyces id.423)	14	69532091	0.0596	0.0596	-0.136573	0.0338469	4.82292e-05
rs4905800	ebi-a-GCST90016959	Gut microbiota abundance (genus Actinomyces id.423)	14	99563481	0.2684	0.2684	0.0778531	0.0188962	4.22017e-05
rs2715439	ebi-a-GCST90016959	Gut microbiota abundance (genus Actinomyces id.423)	15	99492313	0.5457	0.4543	-0.0746684	0.0164822	6.27004e-06
rs8082375	ebi-a-GCST90016959	Gut microbiota abundance (genus Actinomyces id.423)	17	77905399	0.5517	0.4483	-0.068704	0.0164971	3.05077e-05
rs9964732	ebi-a-GCST90016959	Gut microbiota abundance (genus Actinomyces id.423)	18	1308359	0.674	0.326	-0.0710156	0.0172861	4.14353e-05
rs288829	ebi-a-GCST90016959	Gut microbiota abundance (genus Actinomyces id.423)	20	53552657	0.66	0.34	-0.0761846	0.0173901	1.76023e-05
rs140535056	ebi-a-GCST90016960	Gut microbiota abundance (genus Adlercreutzia id.812)	1	24868918	0.0676	0.0676	-0.150026	0.035089	2.4602e-05
rs6664405	ebi-a-GCST90016960	Gut microbiota abundance (genus Adlercreutzia id.812)	1	69444163	0.1441	0.1441	-0.0953084	0.0210752	5.2342e-06
rs78021605	ebi-a-GCST90016960	Gut microbiota abundance (genus Adlercreutzia id.812)	1	1144653	0.0825	0.0825	0.123058	0.0277623	1.31157e-05
rs3752659	ebi-a-GCST90016960	Gut microbiota abundance (genus Adlercreutzia id.812)	2	103001598	0.1322	0.1322	-0.0935507	0.02293	4.495e-05
rs56083799	ebi-a-GCST90016960	Gut microbiota abundance (genus Adlercreutzia id.812)	2	76958115	0.2217	0.2217	-0.0823403	0.0188688	1.75299e-05
rs6716538	ebi-a-GCST90016960	Gut microbiota abundance (genus Adlercreutzia id.812)	2	171351145	0.3648	0.3648	-0.0680797	0.0161536	2.76185e-05
rs12631440	ebi-a-GCST90016960	Gut microbiota abundance (genus Adlercreutzia id.812)	3	168897191	0.0596	0.0596	-0.146513	0.0357943	4.16572e-05
rs55719207	ebi-a-GCST90016960	Gut microbiota abundance (genus Adlercreutzia id.812)	3	105355971	0.4175	0.4175	-0.0699243	0.0158036	9.60506e-06
rs17218730	ebi-a-GCST90016960	Gut microbiota abundance (genus Adlercreutzia id.812)	4	60560780	0.0865	0.0865	-0.159639	0.0367717	1.05291e-05
rs7680684	ebi-a-GCST90016960	Gut microbiota abundance (genus Adlercreutzia id.812)	4	171281359	0.675	0.325	0.083381	0.0168901	9.769e-07
rs6888754	ebi-a-GCST90016960	Gut microbiota abundance (genus Adlercreutzia id.812)	5	111586429	0.5885	0.4115	-0.0671324	0.0158382	2.38611e-05
rs73736438	ebi-a-GCST90016960	Gut microbiota abundance (genus Adlercreutzia id.812)	5	5969873	0.0547	0.0547	-0.15647	0.0361187	2.01786e-05
rs13217015	ebi-a-GCST90016960	Gut microbiota abundance (genus Adlercreutzia id.812)	6	76019039	0.0746	0.0746	0.123931	0.0304046	4.30695e-05
rs140906408	ebi-a-GCST90016960	Gut microbiota abundance (genus Adlercreutzia id.812)	6	105886550	0.0845	0.0845	0.115263	0.02707	1.94594e-05
rs226923	ebi-a-GCST90016960	Gut microbiota abundance (genus Adlercreutzia id.812)	6	3701842	0.3608	0.3608	0.0662842	0.0161513	3.97338e-05
rs60145177	ebi-a-GCST90016960	Gut microbiota abundance (genus Adlercreutzia id.812)	6	167028309	0.1759	0.1759	-0.0855421	0.0205788	3.3431e-05
rs62424031	ebi-a-GCST90016960	Gut microbiota abundance (genus Adlercreutzia id.812)	6	119126489	0.2495	0.2495	-0.0750817	0.0178524	2.97605e-05
rs9462876	ebi-a-GCST90016960	Gut microbiota abundance (genus Adlercreutzia id.812)	6	43169153	0.1451	0.1451	0.0868292	0.0210722	3.11379e-05
rs9490822	ebi-a-GCST90016960	Gut microbiota abundance (genus Adlercreutzia id.812)	6	123909083	0.4473	0.4473	-0.0734512	0.0155789	2.54419e-06
rs13231526	ebi-a-GCST90016960	Gut microbiota abundance (genus Adlercreutzia id.812)	7	48844151	0.0636	0.0636	0.143237	0.0311654	4.8136e-06
rs34511420	ebi-a-GCST90016960	Gut microbiota abundance (genus Adlercreutzia id.812)	7	30010498	0.0676	0.0676	0.139255	0.0317441	1.31392e-05
rs10982624	ebi-a-GCST90016960	Gut microbiota abundance (genus Adlercreutzia id.812)	9	100305082	0.4433	0.4433	-0.0652597	0.0158165	3.52355e-05
rs11254002	ebi-a-GCST90016960	Gut microbiota abundance (genus Adlercreutzia id.812)	10	16506757	0.2763	0.2763	-0.0726999	0.0172718	2.53e-05
rs112643363	ebi-a-GCST90016960	Gut microbiota abundance (genus Adlercreutzia id.812)	11	74863500	0.0686	0.0686	0.133259	0.0324788	4.11405e-05
rs11604400	ebi-a-GCST90016960	Gut microbiota abundance (genus Adlercreutzia id.812)	11	98386085	0.1153	0.1153	-0.102524	0.0234834	9.74473e-06
rs12146653	ebi-a-GCST90016960	Gut microbiota abundance (genus Adlercreutzia id.812)	11	21411891	0.1402	0.1402	-0.102269	0.0232513	1.15361e-05
rs7121672	ebi-a-GCST90016960	Gut microbiota abundance (genus Adlercreutzia id.812)	11	113575603	0.0527	0.0527	0.170623	0.0407857	4.24121e-05
rs113188378	ebi-a-GCST90016960	Gut microbiota abundance (genus Adlercreutzia id.812)	13	54606910	0.1521	0.1521	-0.101431	0.0247747	4.02356e-05
rs7982266	ebi-a-GCST90016960	Gut microbiota abundance (genus Adlercreutzia id.812)	13	31491844	0.2565	0.2565	0.074953	0.0175617	1.9777e-05
rs217667	ebi-a-GCST90016960	Gut microbiota abundance (genus Adlercreutzia id.812)	14	62358847	0.2157	0.2157	-0.076228	0.0183245	2.91045e-05
rs1197657	ebi-a-GCST90016960	Gut microbiota abundance (genus Adlercreutzia id.812)	15	42156321	0.8767	0.1233	0.0939958	0.021923	2.04743e-05
rs72630438	ebi-a-GCST90016960	Gut microbiota abundance (genus Adlercreutzia id.812)	15	83336872	0.0746	0.0746	0.12954	0.031241	3.36767e-05
rs12929856	ebi-a-GCST90016960	Gut microbiota abundance (genus Adlercreutzia id.812)	16	76915410	0.6402	0.3598	0.0658611	0.0157983	3.49269e-05
rs3744790	ebi-a-GCST90016960	Gut microbiota abundance (genus Adlercreutzia id.812)	17	76893135	0.1859	0.1859	-0.0828732	0.020071	4.21114e-05
rs7221426	ebi-a-GCST90016960	Gut microbiota abundance (genus Adlercreutzia id.812)	17	9670719	0.1083	0.1083	0.108198	0.0255553	2.27175e-05
rs9299	ebi-a-GCST90016960	Gut microbiota abundance (genus Adlercreutzia id.812)	17	46669430	0.6759	0.3241	-0.0698565	0.0161962	1.85639e-05
rs9915817	ebi-a-GCST90016960	Gut microbiota abundance (genus Adlercreutzia id.812)	17	48864179	0.671	0.329	-0.0749219	0.016833	8.21675e-06
rs2717140	ebi-a-GCST90016960	Gut microbiota abundance (genus Adlercreutzia id.812)	18	75009770	0.1113	0.1113	-0.119225	0.0251081	2.04593e-06
rs72956330	ebi-a-GCST90016960	Gut microbiota abundance (genus Adlercreutzia id.812)	18	56712648	0.1451	0.1451	0.0990657	0.0237579	3.62502e-05
rs113570232	ebi-a-GCST90016960	Gut microbiota abundance (genus Adlercreutzia id.812)	19	57282529	0.0924	0.0924	-0.111486	0.025631	1.26343e-05
rs11906408	ebi-a-GCST90016960	Gut microbiota abundance (genus Adlercreutzia id.812)	20	52334094	0.17	0.17	-0.0899634	0.0220537	3.36403e-05
rs116529091	ebi-a-GCST90016961	Gut microbiota abundance (genus Akkermansia id.4037)	1	39169657	0.0557	0.0557	-0.17557	0.0423627	3.39923e-05
rs45598138	ebi-a-GCST90016961	Gut microbiota abundance (genus Akkermansia id.4037)	1	55522083	0.0517	0.0517	-0.133208	0.0310385	1.47642e-05
rs55921136	ebi-a-GCST90016961	Gut microbiota abundance (genus Akkermansia id.4037)	1	210359333	0.2416	0.2416	-0.0663284	0.0157714	2.17666e-05
rs61779207	ebi-a-GCST90016961	Gut microbiota abundance (genus Akkermansia id.4037)	1	41074472	0.1779	0.1779	-0.0760539	0.0167769	6.32121e-06
rs4474836	ebi-a-GCST90016961	Gut microbiota abundance (genus Akkermansia id.4037)	2	235642969	0.7346	0.2654	-0.0616888	0.0142781	1.73668e-05
rs61752227	ebi-a-GCST90016961	Gut microbiota abundance (genus Akkermansia id.4037)	2	233990594	0.0437	0.0437	-0.150027	0.0368088	3.16804e-05
rs62186293	ebi-a-GCST90016961	Gut microbiota abundance (genus Akkermansia id.4037)	2	213333243	0.3618	0.3618	-0.0579878	0.0135618	1.95097e-05
rs62190576	ebi-a-GCST90016961	Gut microbiota abundance (genus Akkermansia id.4037)	2	150195319	0.0746	0.0746	0.105541	0.025963	2.12222e-05
rs72853661	ebi-a-GCST90016961	Gut microbiota abundance (genus Akkermansia id.4037)	2	25439262	0.1968	0.1968	-0.068101	0.0164886	4.49552e-05
rs72999540	ebi-a-GCST90016961	Gut microbiota abundance (genus Akkermansia id.4037)	2	240347720	0.0606	0.0606	-0.126737	0.0284093	1.30882e-05
rs61367753	ebi-a-GCST90016961	Gut microbiota abundance (genus Akkermansia id.4037)	3	18891772	0.0616	0.0616	-0.0909186	0.0218599	4.28568e-05
rs62245036	ebi-a-GCST90016961	Gut microbiota abundance (genus Akkermansia id.4037)	3	65674240	0.0586	0.0586	0.194848	0.0457385	2.9606e-05
rs9812484	ebi-a-GCST90016961	Gut microbiota abundance (genus Akkermansia id.4037)	3	56806145	0.1849	0.1849	-0.071223	0.0174734	2.55994e-05
rs11729256	ebi-a-GCST90016961	Gut microbiota abundance (genus Akkermansia id.4037)	4	95027272	0.2386	0.2386	0.0750473	0.0150184	6.58385e-07
rs11736181	ebi-a-GCST90016961	Gut microbiota abundance (genus Akkermansia id.4037)	4	877412	0.1759	0.1759	0.0674734	0.0168855	3.91102e-05
rs12512971	ebi-a-GCST90016961	Gut microbiota abundance (genus Akkermansia id.4037)	4	16548975	0.0487	0.0487	0.164301	0.0410454	3.15653e-05
rs12649453	ebi-a-GCST90016961	Gut microbiota abundance (genus Akkermansia id.4037)	4	190070373	0.2982	0.2982	0.0575302	0.0141642	4.3396e-05
rs4253396	ebi-a-GCST90016961	Gut microbiota abundance (genus Akkermansia id.4037)	4	187186879	0.0855	0.0855	-0.0990611	0.0245361	4.7101e-05
rs74542928	ebi-a-GCST90016961	Gut microbiota abundance (genus Akkermansia id.4037)	4	100544188	0.0785	0.0785	0.112623	0.0236434	1.4802e-06
rs1153985	ebi-a-GCST90016961	Gut microbiota abundance (genus Akkermansia id.4037)	5	104242739	0.2386	0.2386	0.0649229	0.0156648	3.44651e-05
rs35799724	ebi-a-GCST90016961	Gut microbiota abundance (genus Akkermansia id.4037)	5	76216063	0.4205	0.4205	0.0541945	0.0131394	3.90706e-05
rs76430504	ebi-a-GCST90016961	Gut microbiota abundance (genus Akkermansia id.4037)	5	40438158	0.0557	0.0557	-0.106607	0.0260074	3.91282e-05
rs118022712	ebi-a-GCST90016961	Gut microbiota abundance (genus Akkermansia id.4037)	6	71607217	0.0785	0.0785	-0.103242	0.0236567	1.61306e-05
rs9349825	ebi-a-GCST90016961	Gut microbiota abundance (genus Akkermansia id.4037)	6	56341481	0.2793	0.2793	-0.0703407	0.0147133	2.59884e-06
rs1125855	ebi-a-GCST90016961	Gut microbiota abundance (genus Akkermansia id.4037)	7	131926988	0.1431	0.1431	0.0788415	0.0190628	2.66465e-05
rs2697493	ebi-a-GCST90016961	Gut microbiota abundance (genus Akkermansia id.4037)	7	98157547	0.5179	0.4821	0.055805	0.0132442	2.73338e-05
rs62446216	ebi-a-GCST90016961	Gut microbiota abundance (genus Akkermansia id.4037)	7	46947098	0.0994	0.0994	-0.0939796	0.0220902	2.95543e-05
rs74678591	ebi-a-GCST90016961	Gut microbiota abundance (genus Akkermansia id.4037)	7	156433679	0.0437	0.0437	-0.173709	0.0401802	1.51085e-05
rs117269971	ebi-a-GCST90016961	Gut microbiota abundance (genus Akkermansia id.4037)	8	83723936	0.0487	0.0487	-0.193081	0.0462582	2.41185e-05
rs149984771	ebi-a-GCST90016961	Gut microbiota abundance (genus Akkermansia id.4037)	8	31784872	0.0865	0.0865	0.0990037	0.0239008	3.04495e-05
rs4875389	ebi-a-GCST90016961	Gut microbiota abundance (genus Akkermansia id.4037)	8	4678381	0.9095	0.0905	-0.0888857	0.0222725	3.85106e-05
rs4837645	ebi-a-GCST90016961	Gut microbiota abundance (genus Akkermansia id.4037)	9	122206308	0.826	0.174	-0.0665367	0.0165382	4.63671e-05
rs11593466	ebi-a-GCST90016961	Gut microbiota abundance (genus Akkermansia id.4037)	10	87008066	0.0746	0.0746	-0.099308	0.0229046	2.73067e-05
rs4242783	ebi-a-GCST90016961	Gut microbiota abundance (genus Akkermansia id.4037)	10	5064327	0.7127	0.2873	-0.0685454	0.0147701	2.99799e-06
rs7094169	ebi-a-GCST90016961	Gut microbiota abundance (genus Akkermansia id.4037)	10	12087654	0.5109	0.4891	0.0537514	0.013016	4.23311e-05
rs7100838	ebi-a-GCST90016961	Gut microbiota abundance (genus Akkermansia id.4037)	10	60876067	0.1412	0.1412	0.0765167	0.0172723	1.09109e-05
rs75908377	ebi-a-GCST90016961	Gut microbiota abundance (genus Akkermansia id.4037)	10	82771550	0.0557	0.0557	-0.136877	0.0319326	2.2672e-05
rs4936098	ebi-a-GCST90016961	Gut microbiota abundance (genus Akkermansia id.4037)	11	130280667	0.66	0.34	-0.0649225	0.0135934	1.1036e-06
rs111862613	ebi-a-GCST90016961	Gut microbiota abundance (genus Akkermansia id.4037)	12	130309670	0.166	0.166	0.0911199	0.0196748	3.39234e-06
rs1843309	ebi-a-GCST90016961	Gut microbiota abundance (genus Akkermansia id.4037)	12	30928847	0.4006	0.4006	-0.0581731	0.0133442	1.44056e-05
rs1409238	ebi-a-GCST90016961	Gut microbiota abundance (genus Akkermansia id.4037)	13	57981349	0.5338	0.4662	0.0522331	0.0131425	4.62157e-05
rs277835	ebi-a-GCST90016961	Gut microbiota abundance (genus Akkermansia id.4037)	13	109710168	0.2217	0.2217	0.0653515	0.0158263	3.72872e-05
rs75005672	ebi-a-GCST90016961	Gut microbiota abundance (genus Akkermansia id.4037)	13	39820647	0.0527	0.0527	0.124012	0.0286823	1.89435e-05
rs78867551	ebi-a-GCST90016961	Gut microbiota abundance (genus Akkermansia id.4037)	13	27446491	0.0736	0.0736	0.111343	0.026506	2.98834e-05
rs12908520	ebi-a-GCST90016961	Gut microbiota abundance (genus Akkermansia id.4037)	15	97570657	0.4563	0.4563	0.061772	0.0130954	2.2648e-06
rs2602429	ebi-a-GCST90016961	Gut microbiota abundance (genus Akkermansia id.4037)	16	81063149	0.7783	0.2217	-0.0745352	0.0156201	2.71569e-06
rs61564626	ebi-a-GCST90016961	Gut microbiota abundance (genus Akkermansia id.4037)	16	7929075	0.2932	0.2932	0.0630841	0.0143056	1.01892e-05
rs2175155	ebi-a-GCST90016961	Gut microbiota abundance (genus Akkermansia id.4037)	17	46544839	0.3072	0.3072	-0.0581955	0.0142189	4.01754e-05
rs9898761	ebi-a-GCST90016961	Gut microbiota abundance (genus Akkermansia id.4037)	17	77979758	0.2942	0.2942	0.0613241	0.0144157	1.64668e-05
rs117107102	ebi-a-GCST90016961	Gut microbiota abundance (genus Akkermansia id.4037)	18	49473635	0.0447	0.0447	0.204406	0.0431629	3.01141e-06
rs12965506	ebi-a-GCST90016961	Gut microbiota abundance (genus Akkermansia id.4037)	18	39471410	0.5398	0.4602	-0.0543977	0.0131819	3.63362e-05
rs656946	ebi-a-GCST90016961	Gut microbiota abundance (genus Akkermansia id.4037)	18	29897513	0.1879	0.1879	-0.0653669	0.0160557	4.35261e-05
rs75619863	ebi-a-GCST90016961	Gut microbiota abundance (genus Akkermansia id.4037)	18	13470461	0.0924	0.0924	-0.0849531	0.0208812	3.2628e-05
rs11671565	ebi-a-GCST90016961	Gut microbiota abundance (genus Akkermansia id.4037)	19	33735880	0.501	0.499	-0.0543207	0.0129799	3.15653e-05
rs74179786	ebi-a-GCST90016961	Gut microbiota abundance (genus Akkermansia id.4037)	20	15746378	0.0845	0.0845	-0.100595	0.0241888	4.71118e-05
rs941682	ebi-a-GCST90016961	Gut microbiota abundance (genus Akkermansia id.4037)	20	31867840	0.3111	0.3111	-0.0632957	0.0143777	9.17128e-06
rs73205936	ebi-a-GCST90016961	Gut microbiota abundance (genus Akkermansia id.4037)	21	20079073	0.2813	0.2813	-0.0613558	0.0147646	2.82001e-05
rs9978363	ebi-a-GCST90016961	Gut microbiota abundance (genus Akkermansia id.4037)	21	35254287	0.7833	0.2167	-0.0700816	0.0160819	2.70134e-05
rs6704012	ebi-a-GCST90016962	Gut microbiota abundance (genus Alistipes id.968)	1	3038530	0.2078	0.2078	-0.0542207	0.0130048	2.95679e-05
rs67705352	ebi-a-GCST90016962	Gut microbiota abundance (genus Alistipes id.968)	1	19790706	0.3738	0.3738	-0.0532404	0.0110864	1.65124e-06
rs77721552	ebi-a-GCST90016962	Gut microbiota abundance (genus Alistipes id.968)	1	152290594	0.0785	0.0785	-0.0997855	0.0246588	3.41625e-05
rs79423094	ebi-a-GCST90016962	Gut microbiota abundance (genus Alistipes id.968)	1	9703860	0.1153	0.1153	0.0703634	0.0168642	3.62085e-05
rs12990744	ebi-a-GCST90016962	Gut microbiota abundance (genus Alistipes id.968)	2	178000949	0.1233	0.1233	-0.0776618	0.0172986	8.20729e-06
rs2389739	ebi-a-GCST90016962	Gut microbiota abundance (genus Alistipes id.968)	2	163479034	0.4175	0.4175	0.0454054	0.0108858	2.88131e-05
rs41463851	ebi-a-GCST90016962	Gut microbiota abundance (genus Alistipes id.968)	2	38040398	0.1302	0.1302	-0.0632057	0.0154132	3.89197e-05
rs59532094	ebi-a-GCST90016962	Gut microbiota abundance (genus Alistipes id.968)	2	187172303	0.0736	0.0736	-0.0931026	0.0230426	2.41902e-05
rs34067336	ebi-a-GCST90016962	Gut microbiota abundance (genus Alistipes id.968)	3	133564762	0.3738	0.3738	-0.0506654	0.0116584	1.51499e-05
rs58174947	ebi-a-GCST90016962	Gut microbiota abundance (genus Alistipes id.968)	4	94700454	0.4155	0.4155	0.0447303	0.0109136	3.85327e-05
rs76139220	ebi-a-GCST90016962	Gut microbiota abundance (genus Alistipes id.968)	4	68229445	0.0398	0.0398	-0.111347	0.0275081	3.86803e-05
rs111673588	ebi-a-GCST90016962	Gut microbiota abundance (genus Alistipes id.968)	5	56893731	0.0686	0.0686	0.22652	0.0533333	3.36752e-05
rs11958296	ebi-a-GCST90016962	Gut microbiota abundance (genus Alistipes id.968)	5	177755179	0.0706	0.0706	-0.0981222	0.0218272	9.29566e-06
rs147282880	ebi-a-GCST90016962	Gut microbiota abundance (genus Alistipes id.968)	5	14140032	0.0686	0.0686	0.0873784	0.0203804	2.27709e-05
rs6898975	ebi-a-GCST90016962	Gut microbiota abundance (genus Alistipes id.968)	5	58939801	0.3569	0.3569	-0.0453858	0.0110519	3.89798e-05
rs2235413	ebi-a-GCST90016962	Gut microbiota abundance (genus Alistipes id.968)	6	11743080	0.4662	0.4662	0.0442091	0.0107452	3.68995e-05
rs10267100	ebi-a-GCST90016962	Gut microbiota abundance (genus Alistipes id.968)	7	115026740	0.6859	0.3141	0.0466552	0.0114423	3.69709e-05
rs11769002	ebi-a-GCST90016962	Gut microbiota abundance (genus Alistipes id.968)	7	62443498	0.4006	0.4006	-0.0528793	0.0109389	1.44961e-06
rs12698837	ebi-a-GCST90016962	Gut microbiota abundance (genus Alistipes id.968)	7	69492475	0.1123	0.1123	0.0715246	0.0169811	3.61701e-05
rs2450745	ebi-a-GCST90016962	Gut microbiota abundance (genus Alistipes id.968)	8	144428720	0.0825	0.0825	-0.080524	0.0184702	7.11836e-06
rs7825059	ebi-a-GCST90016962	Gut microbiota abundance (genus Alistipes id.968)	8	74142522	0.5885	0.4115	-0.0446296	0.0109286	4.40981e-05
rs12346296	ebi-a-GCST90016962	Gut microbiota abundance (genus Alistipes id.968)	9	86055148	0.0875	0.0875	-0.0807665	0.0198255	3.56574e-05
rs1689282	ebi-a-GCST90016962	Gut microbiota abundance (genus Alistipes id.968)	9	14080129	0.34	0.34	-0.0520061	0.0113942	5.27582e-06
rs62576416	ebi-a-GCST90016962	Gut microbiota abundance (genus Alistipes id.968)	9	112120264	0.3976	0.3976	0.0492647	0.0109733	7.50361e-06
rs2290844	ebi-a-GCST90016962	Gut microbiota abundance (genus Alistipes id.968)	10	127787142	0.1133	0.1133	0.0813969	0.0191632	9.10144e-06
rs4918948	ebi-a-GCST90016962	Gut microbiota abundance (genus Alistipes id.968)	10	97316040	0.5706	0.4294	-0.0455374	0.0107782	2.62494e-05
rs56197460	ebi-a-GCST90016962	Gut microbiota abundance (genus Alistipes id.968)	10	8779202	0.1103	0.1103	-0.0762919	0.0183012	3.84911e-05
rs935276	ebi-a-GCST90016962	Gut microbiota abundance (genus Alistipes id.968)	10	49705161	0.5457	0.4543	0.0459982	0.0107772	2.06538e-05
rs2875322	ebi-a-GCST90016962	Gut microbiota abundance (genus Alistipes id.968)	11	130887552	0.7932	0.2068	0.0580945	0.0131432	8.77708e-06
rs484178	ebi-a-GCST90016962	Gut microbiota abundance (genus Alistipes id.968)	11	107413574	0.828	0.172	0.0562982	0.0140241	4.75467e-05
rs57064424	ebi-a-GCST90016962	Gut microbiota abundance (genus Alistipes id.968)	11	43558079	0.2207	0.2207	0.0553235	0.0133194	2.31473e-05
rs7129639	ebi-a-GCST90016962	Gut microbiota abundance (genus Alistipes id.968)	11	17511427	0.5984	0.4016	0.0524955	0.0109584	1.78423e-06
rs317658	ebi-a-GCST90016962	Gut microbiota abundance (genus Alistipes id.968)	12	69683919	0.1113	0.1113	-0.0718339	0.0169754	2.29662e-05
rs60316894	ebi-a-GCST90016962	Gut microbiota abundance (genus Alistipes id.968)	12	54872438	0.0596	0.0596	-0.098409	0.0230883	2.04673e-05
rs1107244	ebi-a-GCST90016962	Gut microbiota abundance (genus Alistipes id.968)	13	38057357	0.0785	0.0785	0.0758558	0.0171182	3.59062e-06
rs9559564	ebi-a-GCST90016962	Gut microbiota abundance (genus Alistipes id.968)	13	110001474	0.5626	0.4374	-0.0461431	0.0109908	2.89588e-05
rs9578457	ebi-a-GCST90016962	Gut microbiota abundance (genus Alistipes id.968)	13	22867356	0.0567	0.0567	-0.135959	0.0316403	1.00939e-05
rs4525426	ebi-a-GCST90016962	Gut microbiota abundance (genus Alistipes id.968)	14	101525156	0.3439	0.3439	-0.044129	0.0109353	4.57151e-05
rs61978199	ebi-a-GCST90016962	Gut microbiota abundance (genus Alistipes id.968)	14	21544343	0.0487	0.0487	-0.145032	0.0339284	1.27956e-05
rs72721394	ebi-a-GCST90016962	Gut microbiota abundance (genus Alistipes id.968)	14	77451884	0.0785	0.0785	0.0885592	0.0209355	1.86659e-05
rs74474130	ebi-a-GCST90016962	Gut microbiota abundance (genus Alistipes id.968)	14	90270821	0.0656	0.0656	0.125241	0.0296564	2.76809e-05
rs1897266	ebi-a-GCST90016962	Gut microbiota abundance (genus Alistipes id.968)	15	86950806	0.2913	0.2913	0.0491329	0.0117282	2.53542e-05
rs4264350	ebi-a-GCST90016962	Gut microbiota abundance (genus Alistipes id.968)	15	71658642	0.3936	0.3936	-0.0462579	0.0108904	2.37421e-05
rs4508422	ebi-a-GCST90016962	Gut microbiota abundance (genus Alistipes id.968)	16	26935486	0.8777	0.1223	0.0673643	0.0158445	3.50429e-05
rs34417064	ebi-a-GCST90016962	Gut microbiota abundance (genus Alistipes id.968)	17	52776479	0.5119	0.4881	-0.048202	0.0106868	7.00745e-06
rs8071605	ebi-a-GCST90016962	Gut microbiota abundance (genus Alistipes id.968)	17	35255079	0.0666	0.0666	-0.112776	0.0279226	2.92267e-05
rs113457024	ebi-a-GCST90016962	Gut microbiota abundance (genus Alistipes id.968)	18	51480039	0.0785	0.0785	-0.0846745	0.0201517	1.71558e-05
rs7242694	ebi-a-GCST90016962	Gut microbiota abundance (genus Alistipes id.968)	18	10338470	0.1809	0.1809	-0.0572295	0.0135354	2.93981e-05
rs28552734	ebi-a-GCST90016962	Gut microbiota abundance (genus Alistipes id.968)	19	6546524	0.5547	0.4453	0.0444804	0.010864	4.63586e-05
rs73929734	ebi-a-GCST90016962	Gut microbiota abundance (genus Alistipes id.968)	19	33884497	0.1988	0.1988	0.0601856	0.0137295	1.47513e-05
rs4810359	ebi-a-GCST90016962	Gut microbiota abundance (genus Alistipes id.968)	20	41191335	0.1471	0.1471	-0.0652428	0.0146155	7.4967e-06
rs2837096	ebi-a-GCST90016962	Gut microbiota abundance (genus Alistipes id.968)	21	40978013	0.0746	0.0746	0.0900406	0.0197343	2.77204e-05
rs36021379	ebi-a-GCST90016962	Gut microbiota abundance (genus Alistipes id.968)	21	28515912	0.1342	0.1342	-0.0643201	0.0145417	1.23575e-05
rs8130320	ebi-a-GCST90016962	Gut microbiota abundance (genus Alistipes id.968)	21	40580258	0.4821	0.4821	-0.049002	0.010717	4.83615e-06
rs6007324	ebi-a-GCST90016962	Gut microbiota abundance (genus Alistipes id.968)	22	45248241	0.4672	0.4672	0.0442116	0.0107034	3.60529e-05
rs10800011	ebi-a-GCST90016963	Gut microbiota abundance (genus Allisonella id.2174)	1	164201156	0.6252	0.3748	0.113365	0.0264792	2.81851e-05
rs11695525	ebi-a-GCST90016963	Gut microbiota abundance (genus Allisonella id.2174)	2	223511751	0.3708	0.3708	0.105202	0.0257876	4.81537e-05
rs12464651	ebi-a-GCST90016963	Gut microbiota abundance (genus Allisonella id.2174)	2	65804244	0.3479	0.3479	0.105824	0.0260412	4.27661e-05
rs62138267	ebi-a-GCST90016963	Gut microbiota abundance (genus Allisonella id.2174)	2	55372951	0.1938	0.1938	0.142445	0.0332547	2.77058e-05
rs6742198	ebi-a-GCST90016963	Gut microbiota abundance (genus Allisonella id.2174)	2	33607071	0.8042	0.1958	-0.149152	0.0316484	3.34511e-06
rs72821546	ebi-a-GCST90016963	Gut microbiota abundance (genus Allisonella id.2174)	2	106174119	0.1004	0.1004	-0.197954	0.0450804	2.11291e-05
rs7593732	ebi-a-GCST90016963	Gut microbiota abundance (genus Allisonella id.2174)	2	82211287	0.8956	0.1044	0.152222	0.036834	4.52314e-05
rs848503	ebi-a-GCST90016963	Gut microbiota abundance (genus Allisonella id.2174)	2	36657664	0.6044	0.3956	0.105772	0.0253391	3.12493e-05
rs9858096	ebi-a-GCST90016963	Gut microbiota abundance (genus Allisonella id.2174)	3	193918902	0.5775	0.4225	-0.106354	0.0252794	2.90275e-05
rs10516593	ebi-a-GCST90016963	Gut microbiota abundance (genus Allisonella id.2174)	4	114078812	0.6243	0.3757	-0.107655	0.0260992	3.68833e-05
rs11935217	ebi-a-GCST90016963	Gut microbiota abundance (genus Allisonella id.2174)	4	133463042	0.3787	0.3787	0.104214	0.0251168	3.49776e-05
rs1565285	ebi-a-GCST90016963	Gut microbiota abundance (genus Allisonella id.2174)	4	11913460	0.0795	0.0795	-0.18173	0.047741	3.86305e-05
rs7666877	ebi-a-GCST90016963	Gut microbiota abundance (genus Allisonella id.2174)	4	29986600	0.7247	0.2753	-0.119088	0.0287864	4.57109e-05
rs1901739	ebi-a-GCST90016963	Gut microbiota abundance (genus Allisonella id.2174)	5	114286707	0.505	0.495	-0.115769	0.0248626	3.58798e-06
rs42412	ebi-a-GCST90016963	Gut microbiota abundance (genus Allisonella id.2174)	5	167350272	0.3698	0.3698	0.115438	0.0261762	1.27028e-05
rs6924968	ebi-a-GCST90016963	Gut microbiota abundance (genus Allisonella id.2174)	6	106917341	0.5835	0.4165	-0.1033	0.0251581	4.34841e-05
rs76904847	ebi-a-GCST90016963	Gut microbiota abundance (genus Allisonella id.2174)	7	137968010	0.1899	0.1899	0.148523	0.0334857	6.08751e-06
rs7803657	ebi-a-GCST90016963	Gut microbiota abundance (genus Allisonella id.2174)	7	4424649	0.1382	0.1382	-0.149856	0.0336489	1.17276e-05
rs112407795	ebi-a-GCST90016963	Gut microbiota abundance (genus Allisonella id.2174)	8	134588614	0.1511	0.1511	-0.149391	0.035351	2.2661e-05
rs35778461	ebi-a-GCST90016963	Gut microbiota abundance (genus Allisonella id.2174)	9	100150556	0.1918	0.1918	0.146679	0.0297186	1.20629e-06
rs602075	ebi-a-GCST90016963	Gut microbiota abundance (genus Allisonella id.2174)	9	79110160	0.7694	0.2306	-0.168974	0.0296976	3.56574e-08
rs1359623	ebi-a-GCST90016963	Gut microbiota abundance (genus Allisonella id.2174)	10	91402542	0.5239	0.4761	0.10595	0.0253822	3.32889e-05
rs7898615	ebi-a-GCST90016963	Gut microbiota abundance (genus Allisonella id.2174)	10	122413451	0.1153	0.1153	0.167966	0.0373586	8.87279e-06
rs2657172	ebi-a-GCST90016963	Gut microbiota abundance (genus Allisonella id.2174)	11	4562831	0.3917	0.3917	0.108727	0.0256275	2.49816e-05
rs594561	ebi-a-GCST90016963	Gut microbiota abundance (genus Allisonella id.2174)	11	88632972	0.5586	0.4414	-0.112231	0.0251681	9.41109e-06
rs11114586	ebi-a-GCST90016963	Gut microbiota abundance (genus Allisonella id.2174)	12	81133365	0.5487	0.4513	0.105997	0.0250235	2.58446e-05
rs35110698	ebi-a-GCST90016963	Gut microbiota abundance (genus Allisonella id.2174)	12	28018998	0.1491	0.1491	-0.146322	0.0320852	5.72321e-06
rs283961	ebi-a-GCST90016963	Gut microbiota abundance (genus Allisonella id.2174)	13	77137285	0.8022	0.1978	0.134067	0.0308026	1.00872e-05
rs7990727	ebi-a-GCST90016963	Gut microbiota abundance (genus Allisonella id.2174)	13	103828552	0.4742	0.4742	0.103935	0.0249277	3.60363e-05
rs872271	ebi-a-GCST90016963	Gut microbiota abundance (genus Allisonella id.2174)	13	23674686	0.5129	0.4871	-0.106043	0.0248842	2.30967e-05
rs11851796	ebi-a-GCST90016963	Gut microbiota abundance (genus Allisonella id.2174)	14	58539532	0.5567	0.4433	0.103848	0.0252626	4.97737e-05
rs12147039	ebi-a-GCST90016963	Gut microbiota abundance (genus Allisonella id.2174)	14	43197759	0.1561	0.1561	-0.142003	0.0348385	4.73326e-05
rs57934995	ebi-a-GCST90016963	Gut microbiota abundance (genus Allisonella id.2174)	14	94562256	0.2336	0.2336	-0.117285	0.028476	3.25237e-05
rs73598409	ebi-a-GCST90016963	Gut microbiota abundance (genus Allisonella id.2174)	14	23526249	0.2038	0.2038	-0.129865	0.0318496	4.65072e-05
rs1423797	ebi-a-GCST90016963	Gut microbiota abundance (genus Allisonella id.2174)	16	65289243	0.4105	0.4105	-0.110907	0.0253696	1.32712e-05
rs62073384	ebi-a-GCST90016963	Gut microbiota abundance (genus Allisonella id.2174)	17	80995794	0.1441	0.1441	0.158474	0.0379353	4.32594e-05
rs57051177	ebi-a-GCST90016963	Gut microbiota abundance (genus Allisonella id.2174)	18	7343709	0.0944	0.0944	-0.182626	0.0445559	2.63136e-05
rs62086520	ebi-a-GCST90016963	Gut microbiota abundance (genus Allisonella id.2174)	18	45885792	0.2207	0.2207	-0.106776	0.0287416	4.36315e-05
rs4814912	ebi-a-GCST90016963	Gut microbiota abundance (genus Allisonella id.2174)	20	19850547	0.3837	0.3837	0.110535	0.0265789	3.46649e-05
rs4364940	ebi-a-GCST90016964	Gut microbiota abundance (genus Alloprevotella id.961)	1	234126516	0.2793	0.2793	0.126418	0.0282207	8.58361e-06
rs841675	ebi-a-GCST90016964	Gut microbiota abundance (genus Alloprevotella id.961)	1	95050728	0.5249	0.4751	-0.111566	0.0256512	1.92921e-05
rs11126084	ebi-a-GCST90016964	Gut microbiota abundance (genus Alloprevotella id.961)	2	66826851	0.0875	0.0875	-0.171667	0.0413032	1.26762e-05
rs1974925	ebi-a-GCST90016964	Gut microbiota abundance (genus Alloprevotella id.961)	2	34308241	0.2813	0.2813	-0.119433	0.0287683	3.89269e-05
rs839515	ebi-a-GCST90016964	Gut microbiota abundance (genus Alloprevotella id.961)	2	212820684	0.2972	0.2972	0.113027	0.0280883	4.15987e-05
rs13065964	ebi-a-GCST90016964	Gut microbiota abundance (genus Alloprevotella id.961)	3	45900369	0.5606	0.4394	0.112385	0.0257909	1.69797e-05
rs4680035	ebi-a-GCST90016964	Gut microbiota abundance (genus Alloprevotella id.961)	3	152805600	0.4543	0.4543	0.119599	0.0259446	4.99057e-06
rs7625754	ebi-a-GCST90016964	Gut microbiota abundance (genus Alloprevotella id.961)	3	104523838	0.1849	0.1849	0.137914	0.0329821	2.93272e-05
rs9823874	ebi-a-GCST90016964	Gut microbiota abundance (genus Alloprevotella id.961)	3	174807671	0.5726	0.4274	0.112885	0.0260421	1.73808e-05
rs58212166	ebi-a-GCST90016964	Gut microbiota abundance (genus Alloprevotella id.961)	4	189076705	0.1332	0.1332	-0.161506	0.0359102	7.93615e-06
rs7680796	ebi-a-GCST90016964	Gut microbiota abundance (genus Alloprevotella id.961)	4	175931564	0.6074	0.3926	0.110263	0.0261954	2.93806e-05
rs13165671	ebi-a-GCST90016964	Gut microbiota abundance (genus Alloprevotella id.961)	5	10166244	0.6451	0.3549	0.115759	0.0264802	1.31507e-05
rs11764321	ebi-a-GCST90016964	Gut microbiota abundance (genus Alloprevotella id.961)	7	16294166	0.1352	0.1352	0.157076	0.0378919	4.76321e-05
rs12540676	ebi-a-GCST90016964	Gut microbiota abundance (genus Alloprevotella id.961)	7	103539051	0.3897	0.3897	0.11898	0.0275822	1.06454e-05
rs12675596	ebi-a-GCST90016964	Gut microbiota abundance (genus Alloprevotella id.961)	8	69994816	0.2445	0.2445	0.145669	0.0290678	9.63718e-07
rs4977292	ebi-a-GCST90016964	Gut microbiota abundance (genus Alloprevotella id.961)	9	18656283	0.2455	0.2455	0.121925	0.0284547	1.81409e-05
rs62564372	ebi-a-GCST90016964	Gut microbiota abundance (genus Alloprevotella id.961)	9	94918800	0.2346	0.2346	-0.12964	0.0303859	3.91489e-05
rs7034505	ebi-a-GCST90016964	Gut microbiota abundance (genus Alloprevotella id.961)	9	27151394	0.497	0.497	-0.108141	0.025879	3.18024e-05
rs9792536	ebi-a-GCST90016964	Gut microbiota abundance (genus Alloprevotella id.961)	9	116506979	0.3926	0.3926	-0.10953	0.026607	4.98919e-05
rs10736174	ebi-a-GCST90016964	Gut microbiota abundance (genus Alloprevotella id.961)	10	83822961	0.7873	0.2127	0.130816	0.0310553	3.13783e-05
rs10902921	ebi-a-GCST90016964	Gut microbiota abundance (genus Alloprevotella id.961)	10	125043898	0.1402	0.1402	-0.177577	0.0388624	1.15311e-05
rs624515	ebi-a-GCST90016964	Gut microbiota abundance (genus Alloprevotella id.961)	11	117370229	0.6233	0.3767	-0.108545	0.0264909	4.23263e-05
rs500765	ebi-a-GCST90016964	Gut microbiota abundance (genus Alloprevotella id.961)	12	129337867	0.2197	0.2197	-0.148693	0.0331253	1.13831e-05
rs2182539	ebi-a-GCST90016964	Gut microbiota abundance (genus Alloprevotella id.961)	13	51833718	0.3976	0.3976	-0.110738	0.0264625	3.84008e-05
rs1956760	ebi-a-GCST90016964	Gut microbiota abundance (genus Alloprevotella id.961)	14	26180158	0.7475	0.2525	-0.132207	0.0297911	1.57649e-05
rs72675101	ebi-a-GCST90016964	Gut microbiota abundance (genus Alloprevotella id.961)	14	44191822	0.1809	0.1809	-0.150056	0.0371812	4.66735e-05
rs11648590	ebi-a-GCST90016964	Gut microbiota abundance (genus Alloprevotella id.961)	16	64459622	0.0885	0.0885	-0.189278	0.0449256	2.75277e-05
rs153095	ebi-a-GCST90016964	Gut microbiota abundance (genus Alloprevotella id.961)	16	13261569	0.8529	0.1471	-0.163829	0.0392577	2.07687e-05
rs7191849	ebi-a-GCST90016964	Gut microbiota abundance (genus Alloprevotella id.961)	16	30023157	0.4682	0.4682	-0.111147	0.0258836	1.94814e-05
rs1079828	ebi-a-GCST90016964	Gut microbiota abundance (genus Alloprevotella id.961)	21	20974268	0.2326	0.2326	-0.121205	0.0297744	3.3191e-05
rs2154444	ebi-a-GCST90016964	Gut microbiota abundance (genus Alloprevotella id.961)	21	36053643	0.7773	0.2227	-0.138234	0.0308961	8.36758e-06
rs34619204	ebi-a-GCST90016964	Gut microbiota abundance (genus Alloprevotella id.961)	21	40993008	0.1998	0.1998	-0.156037	0.0344392	8.84199e-06
rs857984	ebi-a-GCST90016964	Gut microbiota abundance (genus Alloprevotella id.961)	21	39024374	0.9026	0.0974	0.181424	0.0417897	1.71061e-05
rs12120199	ebi-a-GCST90016965	Gut microbiota abundance (genus Anaerofilum id.2053)	1	173301349	0.1988	0.1988	-0.0992834	0.0246249	4.60681e-05
rs4506496	ebi-a-GCST90016965	Gut microbiota abundance (genus Anaerofilum id.2053)	1	247145690	0.663	0.337	-0.10309	0.0212861	1.48659e-06
rs56402152	ebi-a-GCST90016965	Gut microbiota abundance (genus Anaerofilum id.2053)	1	160566420	0.0586	0.0586	0.165333	0.0415412	4.86385e-05
rs61768762	ebi-a-GCST90016965	Gut microbiota abundance (genus Anaerofilum id.2053)	1	85283719	0.3936	0.3936	0.0902769	0.0207829	1.56614e-05
rs10497121	ebi-a-GCST90016965	Gut microbiota abundance (genus Anaerofilum id.2053)	2	154330418	0.0646	0.0646	0.178722	0.0438271	4.67455e-05
rs1563175	ebi-a-GCST90016965	Gut microbiota abundance (genus Anaerofilum id.2053)	2	3838940	0.4443	0.4443	0.0923834	0.0202157	5.53847e-06
rs17012738	ebi-a-GCST90016965	Gut microbiota abundance (genus Anaerofilum id.2053)	2	76698142	0.4076	0.4076	0.0903417	0.0200239	7.24169e-06
rs79598899	ebi-a-GCST90016965	Gut microbiota abundance (genus Anaerofilum id.2053)	2	191139151	0.0825	0.0825	0.182586	0.0357284	3.74731e-07
rs35696724	ebi-a-GCST90016965	Gut microbiota abundance (genus Anaerofilum id.2053)	3	125650439	0.168	0.168	0.1174	0.0285443	4.1187e-05
rs6801294	ebi-a-GCST90016965	Gut microbiota abundance (genus Anaerofilum id.2053)	3	55722235	0.164	0.164	-0.113789	0.0261405	1.41968e-05
rs712981	ebi-a-GCST90016965	Gut microbiota abundance (genus Anaerofilum id.2053)	3	129686434	0.4185	0.4185	0.10076	0.0202902	6.83109e-07
rs71323160	ebi-a-GCST90016965	Gut microbiota abundance (genus Anaerofilum id.2053)	3	110404788	0.1093	0.1093	-0.128217	0.0296069	1.62443e-05
rs3775087	ebi-a-GCST90016965	Gut microbiota abundance (genus Anaerofilum id.2053)	4	156703084	0.2276	0.2276	0.102939	0.0252469	4.64034e-05
rs4860929	ebi-a-GCST90016965	Gut microbiota abundance (genus Anaerofilum id.2053)	4	69219207	0.2694	0.2694	0.0943764	0.022316	2.90556e-05
rs12528059	ebi-a-GCST90016965	Gut microbiota abundance (genus Anaerofilum id.2053)	6	166190439	0.0994	0.0994	-0.154373	0.0365419	3.18354e-05
rs9380894	ebi-a-GCST90016965	Gut microbiota abundance (genus Anaerofilum id.2053)	6	12196604	0.7435	0.2565	0.0982615	0.0229533	1.60406e-05
rs4294119	ebi-a-GCST90016965	Gut microbiota abundance (genus Anaerofilum id.2053)	7	98074744	0.5964	0.4036	-0.0879833	0.0206305	2.1859e-05
rs73403205	ebi-a-GCST90016965	Gut microbiota abundance (genus Anaerofilum id.2053)	7	54551106	0.0646	0.0646	-0.218992	0.049959	2.1016e-05
rs74341289	ebi-a-GCST90016965	Gut microbiota abundance (genus Anaerofilum id.2053)	7	70833377	0.1312	0.1312	0.123287	0.0287744	1.7728e-05
rs9639138	ebi-a-GCST90016965	Gut microbiota abundance (genus Anaerofilum id.2053)	7	12697822	0.1382	0.1382	-0.117639	0.0279664	2.19999e-05
rs13266359	ebi-a-GCST90016965	Gut microbiota abundance (genus Anaerofilum id.2053)	8	105889525	0.2306	0.2306	0.0981912	0.0237459	3.1032e-05
rs41537246	ebi-a-GCST90016965	Gut microbiota abundance (genus Anaerofilum id.2053)	8	56498940	0.7783	0.2217	-0.0882821	0.0209164	2.28607e-05
rs10809622	ebi-a-GCST90016965	Gut microbiota abundance (genus Anaerofilum id.2053)	9	11864648	0.5686	0.4314	-0.0831528	0.020074	3.9288e-05
rs659768	ebi-a-GCST90016965	Gut microbiota abundance (genus Anaerofilum id.2053)	9	101127437	0.2763	0.2763	-0.0969705	0.0224719	1.96182e-05
rs7030741	ebi-a-GCST90016965	Gut microbiota abundance (genus Anaerofilum id.2053)	9	25467542	0.1481	0.1481	0.121888	0.0292349	2.55347e-05
rs72718147	ebi-a-GCST90016965	Gut microbiota abundance (genus Anaerofilum id.2053)	9	25036933	0.1342	0.1342	-0.125299	0.0295379	3.61094e-05
rs9299345	ebi-a-GCST90016965	Gut microbiota abundance (genus Anaerofilum id.2053)	9	104339812	0.1173	0.1173	-0.1364	0.0302372	8.04304e-06
rs1421491	ebi-a-GCST90016965	Gut microbiota abundance (genus Anaerofilum id.2053)	10	107417787	0.9334	0.0666	-0.187653	0.0456169	3.40565e-05
rs677519	ebi-a-GCST90016965	Gut microbiota abundance (genus Anaerofilum id.2053)	10	129651347	0.1551	0.1551	0.110739	0.0273007	4.23867e-05
rs10794359	ebi-a-GCST90016965	Gut microbiota abundance (genus Anaerofilum id.2053)	11	1051715	0.5129	0.4871	0.0953524	0.02006	2.23496e-06
rs10771036	ebi-a-GCST90016965	Gut microbiota abundance (genus Anaerofilum id.2053)	12	23985161	0.7823	0.2177	-0.101139	0.0250421	3.93179e-05
rs4244069	ebi-a-GCST90016965	Gut microbiota abundance (genus Anaerofilum id.2053)	12	67167461	0.8867	0.1133	0.146775	0.0326594	9.81206e-06
rs816292	ebi-a-GCST90016965	Gut microbiota abundance (genus Anaerofilum id.2053)	12	117811409	0.2425	0.2425	-0.113003	0.02204	2.6404e-07
rs9588754	ebi-a-GCST90016965	Gut microbiota abundance (genus Anaerofilum id.2053)	13	90431837	0.2028	0.2028	-0.11616	0.0267859	1.1837e-05
rs17096874	ebi-a-GCST90016965	Gut microbiota abundance (genus Anaerofilum id.2053)	14	30991358	0.1809	0.1809	-0.126337	0.0268919	2.86029e-06
rs8007631	ebi-a-GCST90016965	Gut microbiota abundance (genus Anaerofilum id.2053)	14	51446829	0.1014	0.1014	0.161173	0.0366152	2.35272e-05
rs9922554	ebi-a-GCST90016965	Gut microbiota abundance (genus Anaerofilum id.2053)	16	76996506	0.5775	0.4225	-0.084768	0.0200099	2.3465e-05
rs356049	ebi-a-GCST90016965	Gut microbiota abundance (genus Anaerofilum id.2053)	17	6450532	0.1859	0.1859	0.132603	0.0289802	6.55843e-06
rs3924327	ebi-a-GCST90016965	Gut microbiota abundance (genus Anaerofilum id.2053)	17	79518369	0.1491	0.1491	-0.111009	0.0262291	1.93923e-05
rs4479321	ebi-a-GCST90016965	Gut microbiota abundance (genus Anaerofilum id.2053)	18	45642989	0.6859	0.3141	-0.0900063	0.0214666	3.08241e-05
rs116703616	ebi-a-GCST90016965	Gut microbiota abundance (genus Anaerofilum id.2053)	19	2335525	0.161	0.161	0.134797	0.033262	4.87674e-05
rs6017344	ebi-a-GCST90016965	Gut microbiota abundance (genus Anaerofilum id.2053)	20	43068892	0.2068	0.2068	0.103182	0.0248064	3.42011e-05
rs2839449	ebi-a-GCST90016965	Gut microbiota abundance (genus Anaerofilum id.2053)	21	43459991	0.1362	0.1362	-0.138171	0.0334294	4.05098e-05
rs2767330	ebi-a-GCST90016966	Gut microbiota abundance (genus Anaerostipes id.1991)	1	117368198	0.0388	0.0388	0.130302	0.0358948	4.48911e-05
rs4915504	ebi-a-GCST90016966	Gut microbiota abundance (genus Anaerostipes id.1991)	1	201246227	0.4056	0.4056	0.0480018	0.0112666	2.15556e-05
rs71662825	ebi-a-GCST90016966	Gut microbiota abundance (genus Anaerostipes id.1991)	1	113926656	0.1978	0.1978	-0.0588007	0.0139572	2.69625e-05
rs7523253	ebi-a-GCST90016966	Gut microbiota abundance (genus Anaerostipes id.1991)	1	162836591	0.9414	0.0586	-0.0929071	0.0219525	1.70935e-05
rs75273496	ebi-a-GCST90016966	Gut microbiota abundance (genus Anaerostipes id.1991)	1	88564117	0.0626	0.0626	-0.10991	0.0259632	1.42564e-05
rs10196464	ebi-a-GCST90016966	Gut microbiota abundance (genus Anaerostipes id.1991)	2	186903159	0.0577	0.0577	-0.209914	0.0508397	3.54699e-05
rs1385931	ebi-a-GCST90016966	Gut microbiota abundance (genus Anaerostipes id.1991)	2	67673467	0.496	0.496	0.0478361	0.0109079	1.24698e-05
rs1540361	ebi-a-GCST90016966	Gut microbiota abundance (genus Anaerostipes id.1991)	2	206135580	0.5656	0.4344	-0.047816	0.0112446	2.1569e-05
rs2396460	ebi-a-GCST90016966	Gut microbiota abundance (genus Anaerostipes id.1991)	2	228018671	0.5606	0.4394	0.0512653	0.0109555	2.91092e-06
rs62157625	ebi-a-GCST90016966	Gut microbiota abundance (genus Anaerostipes id.1991)	2	142774333	0.1133	0.1133	0.088573	0.0185548	1.44907e-06
rs6726833	ebi-a-GCST90016966	Gut microbiota abundance (genus Anaerostipes id.1991)	2	39351569	0.0944	0.0944	-0.0877497	0.0189408	3.32216e-06
rs6733850	ebi-a-GCST90016966	Gut microbiota abundance (genus Anaerostipes id.1991)	2	15930951	0.833	0.167	-0.0576687	0.0143558	3.78294e-05
rs7559679	ebi-a-GCST90016966	Gut microbiota abundance (genus Anaerostipes id.1991)	2	212471642	0.9225	0.0775	0.0681133	0.017329	3.40808e-05
rs7586873	ebi-a-GCST90016966	Gut microbiota abundance (genus Anaerostipes id.1991)	2	130507396	0.9066	0.0934	-0.0647189	0.0157799	4.01412e-05
rs79047296	ebi-a-GCST90016966	Gut microbiota abundance (genus Anaerostipes id.1991)	2	105050361	0.0318	0.0318	0.182386	0.0437027	3.25664e-05
rs11712199	ebi-a-GCST90016966	Gut microbiota abundance (genus Anaerostipes id.1991)	3	14858226	0.0974	0.0974	0.075783	0.0182563	3.67519e-05
rs2014785	ebi-a-GCST90016966	Gut microbiota abundance (genus Anaerostipes id.1991)	3	171100102	0.3887	0.3887	0.0515687	0.0112199	4.68058e-06
rs6802330	ebi-a-GCST90016966	Gut microbiota abundance (genus Anaerostipes id.1991)	3	186088885	0.5547	0.4453	-0.0457857	0.0110293	3.50679e-05
rs6810302	ebi-a-GCST90016966	Gut microbiota abundance (genus Anaerostipes id.1991)	3	31967993	0.2694	0.2694	-0.0507648	0.0122332	3.14007e-05
rs4862612	ebi-a-GCST90016966	Gut microbiota abundance (genus Anaerostipes id.1991)	4	186903129	0.6839	0.3161	0.0505833	0.0121193	3.54381e-05
rs62310009	ebi-a-GCST90016966	Gut microbiota abundance (genus Anaerostipes id.1991)	4	89250957	0.0726	0.0726	0.125604	0.031083	4.93219e-05
rs6854026	ebi-a-GCST90016966	Gut microbiota abundance (genus Anaerostipes id.1991)	4	169690814	0.4881	0.4881	0.0508482	0.0109075	3.1958e-06
rs1428055	ebi-a-GCST90016966	Gut microbiota abundance (genus Anaerostipes id.1991)	5	116848155	0.3012	0.3012	0.0521375	0.012115	1.34583e-05
rs17701436	ebi-a-GCST90016966	Gut microbiota abundance (genus Anaerostipes id.1991)	5	4862628	0.1372	0.1372	0.0697453	0.0164368	3.00027e-05
rs4704911	ebi-a-GCST90016966	Gut microbiota abundance (genus Anaerostipes id.1991)	5	157462629	0.1899	0.1899	-0.0558919	0.0135812	4.16246e-05
rs10484996	ebi-a-GCST90016966	Gut microbiota abundance (genus Anaerostipes id.1991)	6	97235144	0.2266	0.2266	-0.0529229	0.0127519	4.16898e-05
rs1410661	ebi-a-GCST90016966	Gut microbiota abundance (genus Anaerostipes id.1991)	6	3411158	0.8042	0.1958	0.0536784	0.0133717	4.28637e-05
rs3806157	ebi-a-GCST90016966	Gut microbiota abundance (genus Anaerostipes id.1991)	6	32373801	0.3708	0.3708	-0.0472176	0.0115911	3.78512e-05
rs6568975	ebi-a-GCST90016966	Gut microbiota abundance (genus Anaerostipes id.1991)	6	117697814	0.8887	0.1113	-0.0695	0.0160851	1.34307e-05
rs10280774	ebi-a-GCST90016966	Gut microbiota abundance (genus Anaerostipes id.1991)	7	141172474	0.8648	0.1352	-0.0594034	0.0144829	3.85638e-05
rs160344	ebi-a-GCST90016966	Gut microbiota abundance (genus Anaerostipes id.1991)	7	28666587	0.2286	0.2286	0.0517766	0.0123756	3.30735e-05
rs4723035	ebi-a-GCST90016966	Gut microbiota abundance (genus Anaerostipes id.1991)	7	30998750	0.4672	0.4672	0.0490247	0.0111092	1.17036e-05
rs55919504	ebi-a-GCST90016966	Gut microbiota abundance (genus Anaerostipes id.1991)	8	143263423	0.1551	0.1551	0.0632134	0.0157362	4.64986e-05
rs10981618	ebi-a-GCST90016966	Gut microbiota abundance (genus Anaerostipes id.1991)	9	115802287	0.508	0.492	0.0454333	0.0109026	3.264e-05
rs3900776	ebi-a-GCST90016966	Gut microbiota abundance (genus Anaerostipes id.1991)	9	13525082	0.0706	0.0706	-0.110013	0.0236302	2.74764e-06
rs615189	ebi-a-GCST90016966	Gut microbiota abundance (genus Anaerostipes id.1991)	9	87697154	0.4632	0.4632	0.0458807	0.010879	2.50467e-05
rs641848	ebi-a-GCST90016966	Gut microbiota abundance (genus Anaerostipes id.1991)	9	27208857	0.3231	0.3231	0.0482853	0.0115714	2.60495e-05
rs6474958	ebi-a-GCST90016966	Gut microbiota abundance (genus Anaerostipes id.1991)	9	1582701	0.5974	0.4026	0.0500065	0.0112001	6.74481e-06
rs7024109	ebi-a-GCST90016966	Gut microbiota abundance (genus Anaerostipes id.1991)	9	82597404	0.7634	0.2366	0.0548588	0.0132319	2.08267e-05
rs80069134	ebi-a-GCST90016966	Gut microbiota abundance (genus Anaerostipes id.1991)	9	137135905	0.1044	0.1044	0.0813683	0.0189082	2.04626e-05
rs113635230	ebi-a-GCST90016966	Gut microbiota abundance (genus Anaerostipes id.1991)	10	90594654	0.0308	0.0308	0.185104	0.0438113	2.0274e-05
rs1876325	ebi-a-GCST90016966	Gut microbiota abundance (genus Anaerostipes id.1991)	10	55866536	0.665	0.335	0.0478971	0.011306	2.34202e-05
rs2804244	ebi-a-GCST90016966	Gut microbiota abundance (genus Anaerostipes id.1991)	10	117383184	0.5447	0.4553	0.053089	0.0110983	2.04052e-06
rs3829914	ebi-a-GCST90016966	Gut microbiota abundance (genus Anaerostipes id.1991)	10	3161131	0.6779	0.3221	-0.050892	0.0119486	2.56029e-05
rs4751500	ebi-a-GCST90016966	Gut microbiota abundance (genus Anaerostipes id.1991)	10	129532251	0.8101	0.1899	0.0588639	0.0142458	3.54928e-05
rs10502061	ebi-a-GCST90016966	Gut microbiota abundance (genus Anaerostipes id.1991)	11	105615253	0.0944	0.0944	0.0835752	0.0192017	7.93542e-06
rs11235391	ebi-a-GCST90016966	Gut microbiota abundance (genus Anaerostipes id.1991)	11	87679776	0.0964	0.0964	0.0751542	0.0178721	3.4645e-05
rs55871869	ebi-a-GCST90016966	Gut microbiota abundance (genus Anaerostipes id.1991)	11	79547104	0.0557	0.0557	0.117469	0.0276682	2.22423e-05
rs117075581	ebi-a-GCST90016966	Gut microbiota abundance (genus Anaerostipes id.1991)	12	124263505	0.0358	0.0358	0.192043	0.0496105	4.78344e-05
rs56268591	ebi-a-GCST90016966	Gut microbiota abundance (genus Anaerostipes id.1991)	12	115668463	0.169	0.169	0.0617813	0.0153608	4.68921e-05
rs7485673	ebi-a-GCST90016966	Gut microbiota abundance (genus Anaerostipes id.1991)	12	105443966	0.2734	0.2734	-0.0506454	0.012158	3.24019e-05
rs79221028	ebi-a-GCST90016966	Gut microbiota abundance (genus Anaerostipes id.1991)	13	47194069	0.0636	0.0636	0.0941578	0.0232959	3.39758e-05
rs740791	ebi-a-GCST90016966	Gut microbiota abundance (genus Anaerostipes id.1991)	14	93699003	0.2674	0.2674	-0.0543218	0.0123618	1.37009e-05
rs4776537	ebi-a-GCST90016966	Gut microbiota abundance (genus Anaerostipes id.1991)	15	71361203	0.3757	0.3757	-0.0476987	0.0113299	2.54173e-05
rs56191340	ebi-a-GCST90016966	Gut microbiota abundance (genus Anaerostipes id.1991)	15	38165588	0.0835	0.0835	0.0884804	0.0212555	3.47536e-05
rs10852533	ebi-a-GCST90016966	Gut microbiota abundance (genus Anaerostipes id.1991)	16	54846383	0.1511	0.1511	-0.0642886	0.0150276	1.58085e-05
rs12596446	ebi-a-GCST90016966	Gut microbiota abundance (genus Anaerostipes id.1991)	16	26870429	0.0388	0.0388	0.171703	0.0438918	4.36677e-05
rs7193624	ebi-a-GCST90016966	Gut microbiota abundance (genus Anaerostipes id.1991)	16	77574020	0.8509	0.1491	-0.0750642	0.0150723	5.35476e-07
rs73533510	ebi-a-GCST90016966	Gut microbiota abundance (genus Anaerostipes id.1991)	16	20201637	0.1252	0.1252	0.0747414	0.0169843	1.06989e-05
rs8052364	ebi-a-GCST90016966	Gut microbiota abundance (genus Anaerostipes id.1991)	16	63444083	0.6034	0.3966	0.0481575	0.0110787	1.67707e-05
rs1985961	ebi-a-GCST90016966	Gut microbiota abundance (genus Anaerostipes id.1991)	17	62117262	0.5646	0.4354	-0.0491657	0.0111557	1.13776e-05
rs2317462	ebi-a-GCST90016966	Gut microbiota abundance (genus Anaerostipes id.1991)	17	2873967	0.6521	0.3479	-0.0505124	0.0118137	2.33518e-05
rs60983350	ebi-a-GCST90016966	Gut microbiota abundance (genus Anaerostipes id.1991)	17	2850737	0.4354	0.4354	-0.0539901	0.0116575	4.42059e-06
rs6502552	ebi-a-GCST90016966	Gut microbiota abundance (genus Anaerostipes id.1991)	17	16908991	0.6153	0.3847	-0.0473434	0.0115542	4.19025e-05
rs690696	ebi-a-GCST90016966	Gut microbiota abundance (genus Anaerostipes id.1991)	17	76488239	0.659	0.341	0.050366	0.0115351	1.19402e-05
rs2931036	ebi-a-GCST90016966	Gut microbiota abundance (genus Anaerostipes id.1991)	18	76452242	0.7803	0.2197	0.0542584	0.0128402	2.58184e-05
rs4801102	ebi-a-GCST90016966	Gut microbiota abundance (genus Anaerostipes id.1991)	18	52522841	0.4294	0.4294	0.0474479	0.0112769	2.66397e-05
rs78735375	ebi-a-GCST90016966	Gut microbiota abundance (genus Anaerostipes id.1991)	19	1497547	0.0527	0.0527	-0.137429	0.0305304	5.33384e-06
rs11910516	ebi-a-GCST90016966	Gut microbiota abundance (genus Anaerostipes id.1991)	21	43798831	0.0388	0.0388	-0.192427	0.0466254	4.08019e-05
rs12483671	ebi-a-GCST90016966	Gut microbiota abundance (genus Anaerostipes id.1991)	21	22864581	0.3091	0.3091	-0.0480591	0.0117821	4.48828e-05
rs62215703	ebi-a-GCST90016966	Gut microbiota abundance (genus Anaerostipes id.1991)	21	25873624	0.2197	0.2197	0.0644965	0.0136702	1.9777e-06
rs12138039	ebi-a-GCST90016967	Gut microbiota abundance (genus Anaerotruncus id.2054)	1	156918137	0.0557	0.0557	0.145259	0.0334059	1.1828e-05
rs1318236	ebi-a-GCST90016967	Gut microbiota abundance (genus Anaerotruncus id.2054)	1	21952024	0.4602	0.4602	-0.048065	0.0110159	1.37224e-05
rs488302	ebi-a-GCST90016967	Gut microbiota abundance (genus Anaerotruncus id.2054)	1	18199826	0.4771	0.4771	0.0455877	0.0110888	4.78795e-05
rs17734739	ebi-a-GCST90016967	Gut microbiota abundance (genus Anaerotruncus id.2054)	2	211663702	0.1899	0.1899	0.0660052	0.014908	7.4278e-06
rs4669806	ebi-a-GCST90016967	Gut microbiota abundance (genus Anaerotruncus id.2054)	2	12200752	0.2495	0.2495	0.0576389	0.0122994	2.42058e-06
rs62182641	ebi-a-GCST90016967	Gut microbiota abundance (genus Anaerotruncus id.2054)	2	213185983	0.4195	0.4195	-0.0472751	0.0115322	4.02485e-05
rs72816414	ebi-a-GCST90016967	Gut microbiota abundance (genus Anaerotruncus id.2054)	2	28391328	0.0865	0.0865	-0.0828001	0.0203796	4.61775e-05
rs12636466	ebi-a-GCST90016967	Gut microbiota abundance (genus Anaerotruncus id.2054)	3	79242505	0.3151	0.3151	0.0491281	0.0120286	3.8832e-05
rs1431492	ebi-a-GCST90016967	Gut microbiota abundance (genus Anaerotruncus id.2054)	3	150855371	0.1829	0.1829	-0.0654996	0.0146188	7.35563e-06
rs61794365	ebi-a-GCST90016967	Gut microbiota abundance (genus Anaerotruncus id.2054)	3	170999869	0.2187	0.2187	0.0543511	0.0131892	4.14897e-05
rs10016849	ebi-a-GCST90016967	Gut microbiota abundance (genus Anaerotruncus id.2054)	4	141978714	0.2167	0.2167	-0.0576751	0.0137906	2.71951e-05
rs115414803	ebi-a-GCST90016967	Gut microbiota abundance (genus Anaerotruncus id.2054)	4	88163243	0.0586	0.0586	-0.144356	0.0317524	6.83471e-06
rs2090118	ebi-a-GCST90016967	Gut microbiota abundance (genus Anaerotruncus id.2054)	4	99387827	0.0755	0.0755	0.084405	0.0206014	2.50963e-05
rs7678568	ebi-a-GCST90016967	Gut microbiota abundance (genus Anaerotruncus id.2054)	4	86222977	0.0825	0.0825	-0.0902712	0.0214252	3.2031e-05
rs13156456	ebi-a-GCST90016967	Gut microbiota abundance (genus Anaerotruncus id.2054)	5	134924160	0.2903	0.2903	0.0532082	0.0121043	1.31054e-05
rs17318918	ebi-a-GCST90016967	Gut microbiota abundance (genus Anaerotruncus id.2054)	5	67573919	0.1103	0.1103	0.0715841	0.0177192	4.77156e-05
rs72627742	ebi-a-GCST90016967	Gut microbiota abundance (genus Anaerotruncus id.2054)	6	98374296	0.0557	0.0557	0.121333	0.0295674	3.83213e-05
rs7775255	ebi-a-GCST90016967	Gut microbiota abundance (genus Anaerotruncus id.2054)	6	798559	0.8161	0.1839	0.0616145	0.0149302	3.64653e-05
rs9347879	ebi-a-GCST90016967	Gut microbiota abundance (genus Anaerotruncus id.2054)	6	165015261	0.4602	0.4602	0.050618	0.011049	4.22328e-06
rs9491300	ebi-a-GCST90016967	Gut microbiota abundance (genus Anaerotruncus id.2054)	6	125390684	0.1083	0.1083	-0.0711609	0.0171009	2.78625e-05
rs6466400	ebi-a-GCST90016967	Gut microbiota abundance (genus Anaerotruncus id.2054)	7	111761633	0.3529	0.3529	-0.0485246	0.0117655	3.3088e-05
rs71534172	ebi-a-GCST90016967	Gut microbiota abundance (genus Anaerotruncus id.2054)	7	154698971	0.0477	0.0477	0.106429	0.0253107	2.27379e-05
rs17318799	ebi-a-GCST90016967	Gut microbiota abundance (genus Anaerotruncus id.2054)	8	26377213	0.4215	0.4215	-0.0447154	0.0111211	4.7787e-05
rs1272208	ebi-a-GCST90016967	Gut microbiota abundance (genus Anaerotruncus id.2054)	9	78630894	0.7197	0.2803	0.0611743	0.0129831	4.27986e-06
rs2279988	ebi-a-GCST90016967	Gut microbiota abundance (genus Anaerotruncus id.2054)	9	1042166	0.6541	0.3459	0.0471897	0.01152	3.94603e-05
rs35506336	ebi-a-GCST90016967	Gut microbiota abundance (genus Anaerotruncus id.2054)	9	8823191	0.0338	0.0338	0.154443	0.0356231	1.7388e-05
rs2894881	ebi-a-GCST90016967	Gut microbiota abundance (genus Anaerotruncus id.2054)	10	132404089	0.2028	0.2028	-0.0571596	0.0133183	1.94102e-05
rs4746491	ebi-a-GCST90016967	Gut microbiota abundance (genus Anaerotruncus id.2054)	10	66969991	0.0825	0.0825	0.0750362	0.0183223	4.12544e-05
rs76544320	ebi-a-GCST90016967	Gut microbiota abundance (genus Anaerotruncus id.2054)	10	100085424	0.0716	0.0716	-0.0860168	0.0209502	4.36918e-05
rs10836169	ebi-a-GCST90016967	Gut microbiota abundance (genus Anaerotruncus id.2054)	11	34273669	0.1769	0.1769	0.0579568	0.0139963	3.86029e-05
rs11018566	ebi-a-GCST90016967	Gut microbiota abundance (genus Anaerotruncus id.2054)	11	89040226	0.0517	0.0517	-0.156465	0.0366032	6.13705e-06
rs10860825	ebi-a-GCST90016967	Gut microbiota abundance (genus Anaerotruncus id.2054)	12	102350024	0.8926	0.1074	0.0798995	0.0188806	3.1897e-05
rs2193372	ebi-a-GCST90016967	Gut microbiota abundance (genus Anaerotruncus id.2054)	12	97528365	0.66	0.34	-0.0478526	0.0114882	3.30644e-05
rs34449434	ebi-a-GCST90016967	Gut microbiota abundance (genus Anaerotruncus id.2054)	12	76523655	0.4563	0.4563	-0.0497004	0.0113402	9.85054e-06
rs73286269	ebi-a-GCST90016967	Gut microbiota abundance (genus Anaerotruncus id.2054)	12	44411914	0.0547	0.0547	0.102361	0.0238438	2.8522e-05
rs6563550	ebi-a-GCST90016967	Gut microbiota abundance (genus Anaerotruncus id.2054)	13	38058413	0.0785	0.0785	0.0877135	0.0176745	2.34515e-07
rs9586327	ebi-a-GCST90016967	Gut microbiota abundance (genus Anaerotruncus id.2054)	13	104620375	0.2445	0.2445	0.0577647	0.0133028	1.42965e-05
rs10150232	ebi-a-GCST90016967	Gut microbiota abundance (genus Anaerotruncus id.2054)	14	30418008	0.2535	0.2535	0.0567088	0.0124877	6.67667e-06
rs1255498	ebi-a-GCST90016967	Gut microbiota abundance (genus Anaerotruncus id.2054)	14	63429094	0.4056	0.4056	-0.0470088	0.0112135	2.26037e-05
rs7155595	ebi-a-GCST90016967	Gut microbiota abundance (genus Anaerotruncus id.2054)	14	77502546	0.3091	0.3091	0.0539336	0.0118903	7.54988e-06
rs8005030	ebi-a-GCST90016967	Gut microbiota abundance (genus Anaerotruncus id.2054)	14	30607199	0.3022	0.3022	0.0554447	0.0117854	2.28297e-06
rs2051041	ebi-a-GCST90016967	Gut microbiota abundance (genus Anaerotruncus id.2054)	15	94375026	0.0666	0.0666	0.0922314	0.0218352	2.37001e-05
rs2676025	ebi-a-GCST90016967	Gut microbiota abundance (genus Anaerotruncus id.2054)	15	33730036	0.5825	0.4175	0.0457062	0.0110812	3.22471e-05
rs6494922	ebi-a-GCST90016967	Gut microbiota abundance (genus Anaerotruncus id.2054)	15	33459867	0.0726	0.0726	0.0903106	0.0202257	6.62369e-06
rs12600032	ebi-a-GCST90016967	Gut microbiota abundance (genus Anaerotruncus id.2054)	16	60539180	0.16	0.16	0.057057	0.01407	4.73337e-05
rs78733067	ebi-a-GCST90016967	Gut microbiota abundance (genus Anaerotruncus id.2054)	16	81675947	0.0427	0.0427	0.138493	0.0325991	1.86862e-05
rs11652696	ebi-a-GCST90016967	Gut microbiota abundance (genus Anaerotruncus id.2054)	17	14755492	0.3161	0.3161	0.0496699	0.0115037	1.4011e-05
rs502077	ebi-a-GCST90016967	Gut microbiota abundance (genus Anaerotruncus id.2054)	20	5735663	0.3976	0.3976	0.0486054	0.0117312	4.4948e-05
rs6028084	ebi-a-GCST90016967	Gut microbiota abundance (genus Anaerotruncus id.2054)	20	59838105	0.6223	0.3777	-0.0466277	0.0113256	3.76565e-05
rs112587048	ebi-a-GCST90016967	Gut microbiota abundance (genus Anaerotruncus id.2054)	22	22315604	0.0477	0.0477	0.166605	0.0387658	1.44457e-05
rs10863706	ebi-a-GCST90016968	Gut microbiota abundance (genus Bacteroides id.918)	1	206727445	0.2614	0.2614	-0.0483982	0.0116978	2.96961e-05
rs11165057	ebi-a-GCST90016968	Gut microbiota abundance (genus Bacteroides id.918)	1	94455420	0.0736	0.0736	-0.0801381	0.0191366	4.93765e-05
rs11585893	ebi-a-GCST90016968	Gut microbiota abundance (genus Bacteroides id.918)	1	10644351	0.1481	0.1481	-0.0740746	0.0147633	1.79511e-06
rs12118009	ebi-a-GCST90016968	Gut microbiota abundance (genus Bacteroides id.918)	1	181306353	0.2913	0.2913	-0.0497607	0.0117903	1.34645e-05
rs1340391	ebi-a-GCST90016968	Gut microbiota abundance (genus Bacteroides id.918)	1	102960989	0.1918	0.1918	-0.0592004	0.0132244	6.73008e-06
rs3811037	ebi-a-GCST90016968	Gut microbiota abundance (genus Bacteroides id.918)	1	157483865	0.6829	0.3171	-0.0478962	0.0114141	2.68621e-05
rs13008521	ebi-a-GCST90016968	Gut microbiota abundance (genus Bacteroides id.918)	2	147469853	0.5258	0.4742	-0.0429909	0.0105739	4.82836e-05
rs6737273	ebi-a-GCST90016968	Gut microbiota abundance (genus Bacteroides id.918)	2	67277650	0.0437	0.0437	0.193347	0.047259	2.40813e-05
rs72798143	ebi-a-GCST90016968	Gut microbiota abundance (genus Bacteroides id.918)	2	22448244	0.0666	0.0666	-0.113459	0.0272831	3.52566e-05
rs234027	ebi-a-GCST90016968	Gut microbiota abundance (genus Bacteroides id.918)	3	172339351	0.335	0.335	0.0494003	0.0113604	1.417e-05
rs4679735	ebi-a-GCST90016968	Gut microbiota abundance (genus Bacteroides id.918)	3	154172230	0.17	0.17	-0.0604094	0.0140375	1.74389e-05
rs66710942	ebi-a-GCST90016968	Gut microbiota abundance (genus Bacteroides id.918)	3	77215327	0.5845	0.4155	-0.0488038	0.0107412	5.8626e-06
rs6795673	ebi-a-GCST90016968	Gut microbiota abundance (genus Bacteroides id.918)	3	10593224	0.4115	0.4115	0.0538565	0.0105251	3.37909e-07
rs9835111	ebi-a-GCST90016968	Gut microbiota abundance (genus Bacteroides id.918)	3	123960008	0.6511	0.3489	0.0460353	0.0110976	3.91462e-05
rs1522573	ebi-a-GCST90016968	Gut microbiota abundance (genus Bacteroides id.918)	4	171672733	0.0437	0.0437	0.13215	0.0314875	2.11446e-05
rs1881523	ebi-a-GCST90016968	Gut microbiota abundance (genus Bacteroides id.918)	4	165647164	0.2634	0.2634	-0.049951	0.0122428	4.3721e-05
rs28525675	ebi-a-GCST90016968	Gut microbiota abundance (genus Bacteroides id.918)	4	124837654	0.3797	0.3797	0.0476385	0.010793	1.08498e-05
rs3846320	ebi-a-GCST90016968	Gut microbiota abundance (genus Bacteroides id.918)	4	149165761	0.8141	0.1859	-0.0585922	0.0133494	1.31544e-05
rs28365789	ebi-a-GCST90016968	Gut microbiota abundance (genus Bacteroides id.918)	5	125936318	0.0586	0.0586	0.104671	0.0261697	1.05288e-05
rs117766059	ebi-a-GCST90016968	Gut microbiota abundance (genus Bacteroides id.918)	6	118691447	0.0586	0.0586	-0.0896525	0.0224976	4.43619e-05
rs13207588	ebi-a-GCST90016968	Gut microbiota abundance (genus Bacteroides id.918)	6	41519430	0.2326	0.2326	-0.059205	0.0131195	7.48497e-06
rs578647	ebi-a-GCST90016968	Gut microbiota abundance (genus Bacteroides id.918)	6	163545782	0.7962	0.2038	-0.0530372	0.0131175	3.71313e-05
rs77779266	ebi-a-GCST90016968	Gut microbiota abundance (genus Bacteroides id.918)	6	168616077	0.0378	0.0378	0.18328	0.0462119	4.94481e-05
rs6462723	ebi-a-GCST90016968	Gut microbiota abundance (genus Bacteroides id.918)	7	36957350	0.1322	0.1322	-0.0659439	0.0157999	4.65618e-05
rs73151419	ebi-a-GCST90016968	Gut microbiota abundance (genus Bacteroides id.918)	7	79849267	0.1799	0.1799	0.0629287	0.0151949	4.82103e-05
rs112184802	ebi-a-GCST90016968	Gut microbiota abundance (genus Bacteroides id.918)	8	51867682	0.0706	0.0706	-0.165081	0.0393348	2.90128e-05
rs196294	ebi-a-GCST90016968	Gut microbiota abundance (genus Bacteroides id.918)	10	121435955	0.7485	0.2515	-0.0475257	0.0116161	3.37691e-05
rs2840221	ebi-a-GCST90016968	Gut microbiota abundance (genus Bacteroides id.918)	10	105346764	0.7008	0.2992	0.0512985	0.0118098	1.60232e-05
rs7919945	ebi-a-GCST90016968	Gut microbiota abundance (genus Bacteroides id.918)	10	87724145	0.1382	0.1382	-0.0616517	0.0145431	2.83165e-05
rs72855083	ebi-a-GCST90016968	Gut microbiota abundance (genus Bacteroides id.918)	11	7351487	0.0567	0.0567	0.143233	0.033576	1.88088e-05
rs11059715	ebi-a-GCST90016968	Gut microbiota abundance (genus Bacteroides id.918)	12	128971704	0.0726	0.0726	-0.108879	0.0264741	4.81183e-05
rs16945128	ebi-a-GCST90016968	Gut microbiota abundance (genus Bacteroides id.918)	12	115627815	0.1193	0.1193	-0.0758201	0.0178276	1.40239e-05
rs2080615	ebi-a-GCST90016968	Gut microbiota abundance (genus Bacteroides id.918)	12	14469164	0.3022	0.3022	-0.0477291	0.0112716	2.69005e-05
rs3809129	ebi-a-GCST90016968	Gut microbiota abundance (genus Bacteroides id.918)	12	56711371	0.0547	0.0547	0.132164	0.0319325	3.34403e-05
rs2296643	ebi-a-GCST90016968	Gut microbiota abundance (genus Bacteroides id.918)	13	36402152	0.7853	0.2147	0.0539936	0.0127541	2.82644e-05
rs9507307	ebi-a-GCST90016968	Gut microbiota abundance (genus Bacteroides id.918)	13	24910476	0.1899	0.1899	0.0604456	0.0129128	2.12711e-06
rs9559775	ebi-a-GCST90016968	Gut microbiota abundance (genus Bacteroides id.918)	13	111002576	0.0706	0.0706	-0.0785507	0.0192691	2.48045e-05
rs2023437	ebi-a-GCST90016968	Gut microbiota abundance (genus Bacteroides id.918)	14	22045949	0.1243	0.1243	-0.0782325	0.0167634	5.01822e-06
rs11633990	ebi-a-GCST90016968	Gut microbiota abundance (genus Bacteroides id.918)	15	66522062	0.2485	0.2485	-0.0514385	0.0121453	1.9052e-05
rs58498873	ebi-a-GCST90016968	Gut microbiota abundance (genus Bacteroides id.918)	15	40217759	0.0616	0.0616	-0.0935337	0.0227382	1.95447e-05
rs34834688	ebi-a-GCST90016968	Gut microbiota abundance (genus Bacteroides id.918)	16	25907636	0.1809	0.1809	-0.0541497	0.0134366	4.73304e-05
rs8073459	ebi-a-GCST90016968	Gut microbiota abundance (genus Bacteroides id.918)	17	18634541	0.0815	0.0815	0.0804725	0.0198843	4.54255e-05
rs117964676	ebi-a-GCST90016968	Gut microbiota abundance (genus Bacteroides id.918)	18	7025388	0.0447	0.0447	-0.122868	0.0288835	3.2017e-05
rs77814348	ebi-a-GCST90016968	Gut microbiota abundance (genus Bacteroides id.918)	18	37908736	0.0517	0.0517	-0.124016	0.0305832	4.53075e-05
rs10423795	ebi-a-GCST90016968	Gut microbiota abundance (genus Bacteroides id.918)	19	49523088	0.5934	0.4066	-0.0468446	0.0108491	1.60269e-05
rs17619981	ebi-a-GCST90016968	Gut microbiota abundance (genus Bacteroides id.918)	19	24342250	0.0656	0.0656	0.0880978	0.0187002	2.68683e-06
rs4808788	ebi-a-GCST90016968	Gut microbiota abundance (genus Bacteroides id.918)	19	18475308	0.4125	0.4125	0.047564	0.0110104	1.32773e-05
rs2749968	ebi-a-GCST90016968	Gut microbiota abundance (genus Bacteroides id.918)	20	8253805	0.4622	0.4622	-0.0440612	0.0106643	3.74111e-05
rs6020796	ebi-a-GCST90016968	Gut microbiota abundance (genus Bacteroides id.918)	20	49474234	0.1769	0.1769	-0.0542946	0.0132775	3.99705e-05
rs62210126	ebi-a-GCST90016968	Gut microbiota abundance (genus Bacteroides id.918)	20	47397253	0.2783	0.2783	-0.047068	0.011167	2.5714e-05
rs66474973	ebi-a-GCST90016968	Gut microbiota abundance (genus Bacteroides id.918)	20	58605432	0.1153	0.1153	0.0812515	0.0164479	6.80973e-07
rs2992756	ebi-a-GCST90016969	Gut microbiota abundance (genus Barnesiella id.944)	1	18807339	0.4881	0.4881	-0.0496349	0.0119035	2.86886e-05
rs6693520	ebi-a-GCST90016969	Gut microbiota abundance (genus Barnesiella id.944)	1	172089326	0.4781	0.4781	-0.0506359	0.012101	2.28223e-05
rs796786	ebi-a-GCST90016969	Gut microbiota abundance (genus Barnesiella id.944)	1	241003220	0.5994	0.4006	0.0503191	0.0122622	4.85993e-05
rs113258194	ebi-a-GCST90016969	Gut microbiota abundance (genus Barnesiella id.944)	2	180020849	0.1024	0.1024	0.098992	0.0214121	7.31122e-06
rs113895547	ebi-a-GCST90016969	Gut microbiota abundance (genus Barnesiella id.944)	2	135596602	0.0765	0.0765	-0.214761	0.0514509	3.15813e-05
rs12714357	ebi-a-GCST90016969	Gut microbiota abundance (genus Barnesiella id.944)	2	2715488	0.7913	0.2087	0.0590613	0.0139124	2.73174e-05
rs6713955	ebi-a-GCST90016969	Gut microbiota abundance (genus Barnesiella id.944)	2	23030116	0.0775	0.0775	0.115096	0.0272255	1.43642e-05
rs6742654	ebi-a-GCST90016969	Gut microbiota abundance (genus Barnesiella id.944)	2	160404691	0.8449	0.1551	-0.070192	0.0166769	2.69873e-05
rs72832908	ebi-a-GCST90016969	Gut microbiota abundance (genus Barnesiella id.944)	2	50138216	0.0696	0.0696	-0.102221	0.0247111	3.31002e-05
rs35177866	ebi-a-GCST90016969	Gut microbiota abundance (genus Barnesiella id.944)	3	181589155	0.1243	0.1243	0.0917125	0.0190133	2.94761e-06
rs427092	ebi-a-GCST90016969	Gut microbiota abundance (genus Barnesiella id.944)	3	7928164	0.7087	0.2913	0.0551545	0.0127025	1.4713e-05
rs62251337	ebi-a-GCST90016969	Gut microbiota abundance (genus Barnesiella id.944)	3	44327429	0.8419	0.1581	0.0690763	0.0149374	4.2416e-06
rs6777775	ebi-a-GCST90016969	Gut microbiota abundance (genus Barnesiella id.944)	3	38821121	0.4046	0.4046	-0.0506313	0.0122529	3.88472e-05
rs6783445	ebi-a-GCST90016969	Gut microbiota abundance (genus Barnesiella id.944)	3	63404917	0.1511	0.1511	0.0672045	0.01608	3.64998e-05
rs2276875	ebi-a-GCST90016969	Gut microbiota abundance (genus Barnesiella id.944)	4	5730954	0.2545	0.2545	-0.0697176	0.0139537	4.65029e-07
rs72684847	ebi-a-GCST90016969	Gut microbiota abundance (genus Barnesiella id.944)	4	102616869	0.0656	0.0656	-0.114369	0.0253873	6.76176e-06
rs79795328	ebi-a-GCST90016969	Gut microbiota abundance (genus Barnesiella id.944)	4	114546595	0.1252	0.1252	-0.0818645	0.0176441	4.23302e-06
rs16877663	ebi-a-GCST90016969	Gut microbiota abundance (genus Barnesiella id.944)	5	6608629	0.0855	0.0855	0.0919353	0.0225361	4.76727e-05
rs77455852	ebi-a-GCST90016969	Gut microbiota abundance (genus Barnesiella id.944)	5	54107036	0.1213	0.1213	-0.0891491	0.0195601	3.16352e-06
rs80215599	ebi-a-GCST90016969	Gut microbiota abundance (genus Barnesiella id.944)	5	178326976	0.0557	0.0557	0.126163	0.0287646	1.10527e-05
rs11155559	ebi-a-GCST90016969	Gut microbiota abundance (genus Barnesiella id.944)	6	148601905	0.0954	0.0954	0.0956023	0.0212961	8.91908e-06
rs199035	ebi-a-GCST90016969	Gut microbiota abundance (genus Barnesiella id.944)	6	23435415	0.5089	0.4911	0.0559495	0.0119716	3.00296e-06
rs2428166	ebi-a-GCST90016969	Gut microbiota abundance (genus Barnesiella id.944)	6	110831148	0.0487	0.0487	-0.165859	0.0337309	8.50883e-07
rs7772777	ebi-a-GCST90016969	Gut microbiota abundance (genus Barnesiella id.944)	6	164263536	0.2445	0.2445	-0.0601395	0.0147211	4.59981e-05
rs13242616	ebi-a-GCST90016969	Gut microbiota abundance (genus Barnesiella id.944)	7	122021518	0.6302	0.3698	0.0583747	0.0123176	2.29018e-06
rs362721	ebi-a-GCST90016969	Gut microbiota abundance (genus Barnesiella id.944)	7	103191428	0.5388	0.4612	0.0494936	0.0119441	3.8331e-05
rs10108136	ebi-a-GCST90016969	Gut microbiota abundance (genus Barnesiella id.944)	8	5834885	0.328	0.328	0.0526689	0.0128626	4.10308e-05
rs2700709	ebi-a-GCST90016969	Gut microbiota abundance (genus Barnesiella id.944)	8	5995309	0.165	0.165	-0.0642729	0.0158399	2.70278e-05
rs76181748	ebi-a-GCST90016969	Gut microbiota abundance (genus Barnesiella id.944)	8	105458416	0.1441	0.1441	-0.0778559	0.017164	6.77657e-06
rs2995995	ebi-a-GCST90016969	Gut microbiota abundance (genus Barnesiella id.944)	9	96097136	0.7833	0.2167	-0.0591112	0.0141767	2.47349e-05
rs10508240	ebi-a-GCST90016969	Gut microbiota abundance (genus Barnesiella id.944)	10	2729953	0.3221	0.3221	0.0540286	0.0126491	2.61716e-05
rs11232913	ebi-a-GCST90016969	Gut microbiota abundance (genus Barnesiella id.944)	11	81593948	0.2565	0.2565	0.0565023	0.0138304	4.701e-05
rs2564530	ebi-a-GCST90016969	Gut microbiota abundance (genus Barnesiella id.944)	12	30454432	0.8479	0.1521	0.0677797	0.0165769	3.36179e-05
rs55749459	ebi-a-GCST90016969	Gut microbiota abundance (genus Barnesiella id.944)	12	129738807	0.162	0.162	0.0711354	0.0167663	1.40676e-05
rs60316894	ebi-a-GCST90016969	Gut microbiota abundance (genus Barnesiella id.944)	12	54872438	0.0596	0.0596	-0.121478	0.025184	1.19064e-06
rs10150274	ebi-a-GCST90016969	Gut microbiota abundance (genus Barnesiella id.944)	14	76772598	0.1998	0.1998	-0.0593318	0.0144973	2.95352e-05
rs12909713	ebi-a-GCST90016969	Gut microbiota abundance (genus Barnesiella id.944)	15	87145913	0.4692	0.4692	-0.0550716	0.0120039	4.94527e-06
rs4587965	ebi-a-GCST90016969	Gut microbiota abundance (genus Barnesiella id.944)	16	81661461	0.0606	0.0606	0.106227	0.0244146	1.47999e-05
rs11870499	ebi-a-GCST90016969	Gut microbiota abundance (genus Barnesiella id.944)	17	13034361	0.1034	0.1034	-0.0906126	0.0205633	2.72502e-05
rs8079231	ebi-a-GCST90016969	Gut microbiota abundance (genus Barnesiella id.944)	17	827745	0.0885	0.0885	0.095589	0.0219608	1.21798e-05
rs8110142	ebi-a-GCST90016969	Gut microbiota abundance (genus Barnesiella id.944)	19	6113637	0.0746	0.0746	-0.0916378	0.021517	3.02824e-05
rs11703429	ebi-a-GCST90016969	Gut microbiota abundance (genus Barnesiella id.944)	22	44928897	0.3658	0.3658	-0.0518724	0.0123212	2.77345e-05
rs2049949	ebi-a-GCST90016969	Gut microbiota abundance (genus Barnesiella id.944)	22	32748590	0.1928	0.1928	-0.0640009	0.0155334	4.80408e-05
rs6009508	ebi-a-GCST90016969	Gut microbiota abundance (genus Barnesiella id.944)	22	49538836	0.6014	0.3986	-0.0502063	0.0119386	2.65155e-05
rs10923462	ebi-a-GCST90016970	Gut microbiota abundance (genus Bifidobacterium id.436)	1	118533245	0.0596	0.0596	-0.122164	0.0273032	1.21448e-05
rs11239968	ebi-a-GCST90016970	Gut microbiota abundance (genus Bifidobacterium id.436)	1	146767908	0.5666	0.4334	-0.047934	0.0117246	4.53106e-05
rs112738873	ebi-a-GCST90016970	Gut microbiota abundance (genus Bifidobacterium id.436)	1	119832450	0.1421	0.1421	-0.0759805	0.0177254	1.6217e-05
rs12022129	ebi-a-GCST90016970	Gut microbiota abundance (genus Bifidobacterium id.436)	1	207003374	0.7793	0.2207	-0.0619356	0.0138937	7.9965e-06
rs1406866	ebi-a-GCST90016970	Gut microbiota abundance (genus Bifidobacterium id.436)	1	101716629	0.9384	0.0616	0.144656	0.0334838	1.34119e-05
rs4915747	ebi-a-GCST90016970	Gut microbiota abundance (genus Bifidobacterium id.436)	1	61953693	0.8052	0.1948	-0.0618978	0.0145033	1.34536e-05
rs10497836	ebi-a-GCST90016970	Gut microbiota abundance (genus Bifidobacterium id.436)	2	200288718	0.7197	0.2803	0.0566249	0.0128987	1.18105e-05
rs1530897	ebi-a-GCST90016970	Gut microbiota abundance (genus Bifidobacterium id.436)	2	165195314	0.2435	0.2435	0.0566352	0.0135063	4.14944e-05
rs182549	ebi-a-GCST90016970	Gut microbiota abundance (genus Bifidobacterium id.436)	2	136616754	0.5089	0.4911	-0.119703	0.0127294	1.2782e-20
rs2010592	ebi-a-GCST90016970	Gut microbiota abundance (genus Bifidobacterium id.436)	2	220361486	0.3539	0.3539	-0.0530223	0.0121639	1.25785e-05
rs62181700	ebi-a-GCST90016970	Gut microbiota abundance (genus Bifidobacterium id.436)	2	189805784	0.2813	0.2813	-0.0624643	0.0131205	2.17245e-06
rs11915742	ebi-a-GCST90016970	Gut microbiota abundance (genus Bifidobacterium id.436)	3	70323247	0.834	0.166	-0.0776879	0.0181136	2.44546e-05
rs4916501	ebi-a-GCST90016970	Gut microbiota abundance (genus Bifidobacterium id.436)	3	195933805	0.5646	0.4354	-0.0478789	0.011737	4.82003e-05
rs677010	ebi-a-GCST90016970	Gut microbiota abundance (genus Bifidobacterium id.436)	3	54759606	0.9433	0.0567	-0.0865341	0.0228455	2.32809e-05
rs28715652	ebi-a-GCST90016970	Gut microbiota abundance (genus Bifidobacterium id.436)	4	172831074	0.497	0.497	0.0500945	0.0116582	1.59397e-05
rs55888705	ebi-a-GCST90016970	Gut microbiota abundance (genus Bifidobacterium id.436)	4	1517826	0.3867	0.3867	0.0546319	0.0121139	6.67022e-06
rs7653949	ebi-a-GCST90016970	Gut microbiota abundance (genus Bifidobacterium id.436)	4	128432062	0.8002	0.1998	-0.0631196	0.0143773	1.29137e-05
rs7664600	ebi-a-GCST90016970	Gut microbiota abundance (genus Bifidobacterium id.436)	4	81130808	0.4085	0.4085	0.0510791	0.012057	2.69259e-05
rs1390633	ebi-a-GCST90016970	Gut microbiota abundance (genus Bifidobacterium id.436)	5	18020347	0.0795	0.0795	-0.0750076	0.018222	4.28637e-05
rs163622	ebi-a-GCST90016970	Gut microbiota abundance (genus Bifidobacterium id.436)	5	111793954	0.0775	0.0775	-0.108411	0.0251163	1.90616e-05
rs4957061	ebi-a-GCST90016970	Gut microbiota abundance (genus Bifidobacterium id.436)	5	521096	0.4652	0.4652	0.0534239	0.0117431	5.77936e-06
rs6866322	ebi-a-GCST90016970	Gut microbiota abundance (genus Bifidobacterium id.436)	5	159629034	0.825	0.175	-0.0627183	0.015012	3.75699e-05
rs73797465	ebi-a-GCST90016970	Gut microbiota abundance (genus Bifidobacterium id.436)	5	142793467	0.0865	0.0865	-0.0953566	0.0209236	4.38157e-06
rs6569650	ebi-a-GCST90016970	Gut microbiota abundance (genus Bifidobacterium id.436)	6	130403816	0.4125	0.4125	0.0481042	0.0119384	3.99945e-05
rs6899771	ebi-a-GCST90016970	Gut microbiota abundance (genus Bifidobacterium id.436)	6	97406220	0.0954	0.0954	-0.0898122	0.0203527	1.11933e-05
rs857444	ebi-a-GCST90016970	Gut microbiota abundance (genus Bifidobacterium id.436)	6	14617591	0.3608	0.3608	0.0558234	0.0121219	3.571e-06
rs10240666	ebi-a-GCST90016970	Gut microbiota abundance (genus Bifidobacterium id.436)	7	27433363	0.6928	0.3072	0.0535116	0.0127376	3.0265e-05
rs2686790	ebi-a-GCST90016970	Gut microbiota abundance (genus Bifidobacterium id.436)	7	48090746	0.8847	0.1153	-0.070741	0.0157926	7.49894e-06
rs4076753	ebi-a-GCST90016970	Gut microbiota abundance (genus Bifidobacterium id.436)	7	596558	0.3608	0.3608	-0.0563076	0.0135675	2.56915e-05
rs73235071	ebi-a-GCST90016970	Gut microbiota abundance (genus Bifidobacterium id.436)	7	95142413	0.2753	0.2753	-0.0534719	0.0127031	3.09186e-05
rs1766059	ebi-a-GCST90016970	Gut microbiota abundance (genus Bifidobacterium id.436)	9	117039111	0.337	0.337	0.0505455	0.0121303	3.25762e-05
rs10904740	ebi-a-GCST90016970	Gut microbiota abundance (genus Bifidobacterium id.436)	10	16480742	0.0567	0.0567	-0.128686	0.0312361	2.22674e-05
rs2491158	ebi-a-GCST90016970	Gut microbiota abundance (genus Bifidobacterium id.436)	10	126089703	0.8181	0.1819	-0.0712624	0.015983	8.04711e-06
rs10768790	ebi-a-GCST90016970	Gut microbiota abundance (genus Bifidobacterium id.436)	11	42292132	0.6918	0.3082	0.0506689	0.0127057	4.99149e-05
rs10831953	ebi-a-GCST90016970	Gut microbiota abundance (genus Bifidobacterium id.436)	11	13098051	0.333	0.333	0.0522433	0.0124305	1.91236e-05
rs4945008	ebi-a-GCST90016970	Gut microbiota abundance (genus Bifidobacterium id.436)	11	71221248	0.6998	0.3002	-0.0512356	0.0127503	3.88768e-05
rs73004016	ebi-a-GCST90016970	Gut microbiota abundance (genus Bifidobacterium id.436)	11	113444727	0.1183	0.1183	-0.0803608	0.0193119	4.71628e-05
rs60061083	ebi-a-GCST90016970	Gut microbiota abundance (genus Bifidobacterium id.436)	12	51799360	0.1054	0.1054	-0.0719943	0.0177111	4.41459e-05
rs7971116	ebi-a-GCST90016970	Gut microbiota abundance (genus Bifidobacterium id.436)	12	20984248	0.4493	0.4493	0.0532799	0.0119456	1.23041e-05
rs413439	ebi-a-GCST90016970	Gut microbiota abundance (genus Bifidobacterium id.436)	13	33546842	0.828	0.172	-0.066318	0.0161273	4.49656e-05
rs4883845	ebi-a-GCST90016970	Gut microbiota abundance (genus Bifidobacterium id.436)	13	70167105	0.5229	0.4771	-0.0482926	0.0117331	3.47008e-05
rs7322849	ebi-a-GCST90016970	Gut microbiota abundance (genus Bifidobacterium id.436)	13	112859829	0.0964	0.0964	0.112428	0.0201813	1.08368e-08
rs79593173	ebi-a-GCST90016970	Gut microbiota abundance (genus Bifidobacterium id.436)	14	95195813	0.1213	0.1213	-0.0798147	0.0197254	3.70322e-05
rs7174549	ebi-a-GCST90016970	Gut microbiota abundance (genus Bifidobacterium id.436)	15	92463303	0.6441	0.3559	-0.0521166	0.0125238	2.28765e-05
rs111347930	ebi-a-GCST90016970	Gut microbiota abundance (genus Bifidobacterium id.436)	16	49406029	0.165	0.165	-0.0673232	0.0158582	1.86097e-05
rs12446429	ebi-a-GCST90016970	Gut microbiota abundance (genus Bifidobacterium id.436)	16	898055	0.1362	0.1362	0.0767727	0.0191545	2.71631e-05
rs12931368	ebi-a-GCST90016970	Gut microbiota abundance (genus Bifidobacterium id.436)	16	81775099	0.4443	0.4443	0.0512064	0.0118452	1.48074e-05
rs17184291	ebi-a-GCST90016970	Gut microbiota abundance (genus Bifidobacterium id.436)	16	81161295	0.0954	0.0954	-0.0879133	0.0213458	3.26768e-05
rs7194340	ebi-a-GCST90016970	Gut microbiota abundance (genus Bifidobacterium id.436)	16	7154267	0.3907	0.3907	-0.0509667	0.0120056	2.09035e-05
rs4792592	ebi-a-GCST90016970	Gut microbiota abundance (genus Bifidobacterium id.436)	17	15283701	0.5865	0.4135	-0.0524627	0.0119789	1.12764e-05
rs540489	ebi-a-GCST90016970	Gut microbiota abundance (genus Bifidobacterium id.436)	17	72897722	0.2336	0.2336	-0.0637641	0.0138746	5.19457e-06
rs60869134	ebi-a-GCST90016970	Gut microbiota abundance (genus Bifidobacterium id.436)	18	53952653	0.0408	0.0408	0.222095	0.0538608	3.00462e-05
rs13043368	ebi-a-GCST90016970	Gut microbiota abundance (genus Bifidobacterium id.436)	20	16686398	0.1302	0.1302	0.0704542	0.0169735	2.97516e-05
rs261343	ebi-a-GCST90016970	Gut microbiota abundance (genus Bifidobacterium id.436)	20	5117464	0.6839	0.3161	0.0509958	0.0126378	4.89824e-05
rs2823156	ebi-a-GCST90016970	Gut microbiota abundance (genus Bifidobacterium id.436)	21	16588680	0.0964	0.0964	0.0841388	0.0205704	2.85062e-05
rs4818968	ebi-a-GCST90016970	Gut microbiota abundance (genus Bifidobacterium id.436)	21	46145587	0.5288	0.4712	0.0484293	0.0116869	3.46641e-05
rs75344046	ebi-a-GCST90016970	Gut microbiota abundance (genus Bifidobacterium id.436)	21	31861790	0.0497	0.0497	0.232354	0.0505979	4.86351e-06
rs10154506	ebi-a-GCST90016970	Gut microbiota abundance (genus Bifidobacterium id.436)	22	33517666	0.1362	0.1362	0.0744937	0.0183844	4.9213e-05
rs5746486	ebi-a-GCST90016970	Gut microbiota abundance (genus Bifidobacterium id.436)	22	18354272	0.3539	0.3539	-0.0536216	0.0120801	8.99953e-06
rs11583664	ebi-a-GCST90016971	Gut microbiota abundance (genus Bilophila id.3170)	1	48218090	0.173	0.173	-0.0631496	0.0157507	4.92629e-05
rs1241171	ebi-a-GCST90016971	Gut microbiota abundance (genus Bilophila id.3170)	1	103299921	0.2157	0.2157	-0.0692654	0.0150148	4.24033e-06
rs619423	ebi-a-GCST90016971	Gut microbiota abundance (genus Bilophila id.3170)	1	5327828	0.2316	0.2316	0.0666458	0.0152918	1.56986e-05
rs6427918	ebi-a-GCST90016971	Gut microbiota abundance (genus Bilophila id.3170)	1	201675136	0.8032	0.1968	-0.0625564	0.0154854	4.15327e-05
rs13010842	ebi-a-GCST90016971	Gut microbiota abundance (genus Bilophila id.3170)	2	156495011	0.0934	0.0934	0.0906608	0.0222658	4.32175e-05
rs2141734	ebi-a-GCST90016971	Gut microbiota abundance (genus Bilophila id.3170)	2	67397514	0.2326	0.2326	-0.066767	0.0155023	1.679e-05
rs6430833	ebi-a-GCST90016971	Gut microbiota abundance (genus Bilophila id.3170)	2	140057008	0.5278	0.4722	-0.0536736	0.0125308	1.99411e-05
rs78305888	ebi-a-GCST90016971	Gut microbiota abundance (genus Bilophila id.3170)	2	168955325	0.0855	0.0855	-0.0947636	0.023368	4.42609e-05
rs6793291	ebi-a-GCST90016971	Gut microbiota abundance (genus Bilophila id.3170)	3	194419531	0.9076	0.0924	-0.112729	0.0241633	3.11322e-06
rs7649490	ebi-a-GCST90016971	Gut microbiota abundance (genus Bilophila id.3170)	3	30111359	0.6302	0.3698	0.0547558	0.0128746	2.09247e-05
rs7653245	ebi-a-GCST90016971	Gut microbiota abundance (genus Bilophila id.3170)	3	178492211	0.4304	0.4304	0.0517014	0.0125975	4.11832e-05
rs9822020	ebi-a-GCST90016971	Gut microbiota abundance (genus Bilophila id.3170)	3	175800145	0.2694	0.2694	0.0557527	0.0134915	3.684e-05
rs10034866	ebi-a-GCST90016971	Gut microbiota abundance (genus Bilophila id.3170)	4	35224429	0.338	0.338	0.0615378	0.0140296	1.35042e-05
rs13104846	ebi-a-GCST90016971	Gut microbiota abundance (genus Bilophila id.3170)	4	7647801	0.2823	0.2823	-0.0574318	0.0141399	2.78279e-05
rs150826383	ebi-a-GCST90016971	Gut microbiota abundance (genus Bilophila id.3170)	4	144654427	0.162	0.162	0.079382	0.0189444	2.25025e-05
rs35074272	ebi-a-GCST90016971	Gut microbiota abundance (genus Bilophila id.3170)	4	48757737	0.0497	0.0497	0.233566	0.0534899	1.2494e-05
rs6852405	ebi-a-GCST90016971	Gut microbiota abundance (genus Bilophila id.3170)	4	59807888	0.2187	0.2187	0.0619227	0.0152459	4.68457e-05
rs7665176	ebi-a-GCST90016971	Gut microbiota abundance (genus Bilophila id.3170)	4	156248754	0.3231	0.3231	0.0580945	0.0135974	2.69662e-05
rs17285111	ebi-a-GCST90016971	Gut microbiota abundance (genus Bilophila id.3170)	5	84590616	0.0567	0.0567	0.122981	0.0298485	1.54611e-05
rs179335	ebi-a-GCST90016971	Gut microbiota abundance (genus Bilophila id.3170)	5	119008916	0.2883	0.2883	-0.0549043	0.0132949	3.20605e-05
rs831481	ebi-a-GCST90016971	Gut microbiota abundance (genus Bilophila id.3170)	6	37002182	0.506	0.494	0.0518097	0.0124732	3.56854e-05
rs9378889	ebi-a-GCST90016971	Gut microbiota abundance (genus Bilophila id.3170)	6	4539891	0.4066	0.4066	0.0543419	0.0127353	2.16237e-05
rs2728491	ebi-a-GCST90016971	Gut microbiota abundance (genus Bilophila id.3170)	7	47211732	0.6899	0.3101	0.0627416	0.0139456	6.33257e-06
rs304801	ebi-a-GCST90016971	Gut microbiota abundance (genus Bilophila id.3170)	7	80027357	0.2614	0.2614	-0.0631373	0.0147286	1.5113e-05
rs7802841	ebi-a-GCST90016971	Gut microbiota abundance (genus Bilophila id.3170)	7	138583840	0.6491	0.3509	-0.0670097	0.0137701	1.76954e-06
rs143209301	ebi-a-GCST90016971	Gut microbiota abundance (genus Bilophila id.3170)	8	128717697	0.1034	0.1034	0.0879676	0.0213947	2.64472e-05
rs60178956	ebi-a-GCST90016971	Gut microbiota abundance (genus Bilophila id.3170)	8	90878338	0.2346	0.2346	-0.0624818	0.0141485	8.0562e-06
rs72676854	ebi-a-GCST90016971	Gut microbiota abundance (genus Bilophila id.3170)	8	109990939	0.0656	0.0656	0.123209	0.026882	5.62264e-06
rs1571225	ebi-a-GCST90016971	Gut microbiota abundance (genus Bilophila id.3170)	9	4940871	0.8509	0.1491	-0.0826826	0.0170621	1.1229e-06
rs11146463	ebi-a-GCST90016971	Gut microbiota abundance (genus Bilophila id.3170)	10	133805009	0.1839	0.1839	-0.0729614	0.0172111	1.86874e-05
rs1265004	ebi-a-GCST90016971	Gut microbiota abundance (genus Bilophila id.3170)	10	105859279	0.675	0.325	-0.0557153	0.0134281	3.64469e-05
rs17522290	ebi-a-GCST90016971	Gut microbiota abundance (genus Bilophila id.3170)	10	25197880	0.0755	0.0755	-0.101492	0.025215	4.53889e-05
rs4757913	ebi-a-GCST90016971	Gut microbiota abundance (genus Bilophila id.3170)	11	20264424	0.2853	0.2853	-0.0557136	0.0140515	4.50412e-05
rs72919332	ebi-a-GCST90016971	Gut microbiota abundance (genus Bilophila id.3170)	11	33392100	0.0885	0.0885	0.104836	0.0239147	1.00737e-05
rs7948226	ebi-a-GCST90016971	Gut microbiota abundance (genus Bilophila id.3170)	11	68098799	0.0775	0.0775	0.0998095	0.0228478	1.77779e-05
rs11062949	ebi-a-GCST90016971	Gut microbiota abundance (genus Bilophila id.3170)	12	4098105	0.1392	0.1392	0.0774551	0.0189686	4.75116e-05
rs1969927	ebi-a-GCST90016971	Gut microbiota abundance (genus Bilophila id.3170)	12	100786847	0.6203	0.3797	-0.0564589	0.0126935	9.07215e-06
rs73152627	ebi-a-GCST90016971	Gut microbiota abundance (genus Bilophila id.3170)	12	132927277	0.1113	0.1113	0.107932	0.0245671	1.02263e-05
rs77274445	ebi-a-GCST90016971	Gut microbiota abundance (genus Bilophila id.3170)	12	76804195	0.0427	0.0427	-0.142565	0.0336373	2.8725e-05
rs11069458	ebi-a-GCST90016971	Gut microbiota abundance (genus Bilophila id.3170)	13	102402685	0.8101	0.1899	0.0680947	0.015503	7.71543e-06
rs72649414	ebi-a-GCST90016971	Gut microbiota abundance (genus Bilophila id.3170)	13	103060180	0.16	0.16	0.0682345	0.0169121	4.32325e-05
rs143039274	ebi-a-GCST90016971	Gut microbiota abundance (genus Bilophila id.3170)	14	77855077	0.0606	0.0606	0.122123	0.0281046	2.01382e-05
rs60181481	ebi-a-GCST90016971	Gut microbiota abundance (genus Bilophila id.3170)	14	34848408	0.0825	0.0825	0.0883373	0.0216063	3.1897e-05
rs12912081	ebi-a-GCST90016971	Gut microbiota abundance (genus Bilophila id.3170)	15	94084913	0.1014	0.1014	-0.0958791	0.0215189	1.52247e-05
rs542415	ebi-a-GCST90016971	Gut microbiota abundance (genus Bilophila id.3170)	15	50011554	0.34	0.34	-0.0613623	0.0133436	4.70945e-06
rs9899990	ebi-a-GCST90016971	Gut microbiota abundance (genus Bilophila id.3170)	17	9121579	0.0656	0.0656	-0.102702	0.0233878	9.06692e-06
rs4798126	ebi-a-GCST90016971	Gut microbiota abundance (genus Bilophila id.3170)	18	3765773	0.1501	0.1501	0.073288	0.016799	7.14661e-06
rs8091756	ebi-a-GCST90016971	Gut microbiota abundance (genus Bilophila id.3170)	18	41635933	0.3171	0.3171	-0.0574716	0.0134898	1.46511e-05
rs436162	ebi-a-GCST90016971	Gut microbiota abundance (genus Bilophila id.3170)	19	27861995	0.3827	0.3827	0.0534416	0.0132161	4.87865e-05
rs3827020	ebi-a-GCST90016971	Gut microbiota abundance (genus Bilophila id.3170)	20	61980991	0.1899	0.1899	0.0766479	0.0160642	1.78875e-06
rs59401006	ebi-a-GCST90016971	Gut microbiota abundance (genus Bilophila id.3170)	21	39186798	0.4314	0.4314	0.053807	0.0128873	2.91535e-05
rs178045	ebi-a-GCST90016971	Gut microbiota abundance (genus Bilophila id.3170)	22	21159848	0.1551	0.1551	-0.0799854	0.0190681	1.9834e-05
rs7284808	ebi-a-GCST90016971	Gut microbiota abundance (genus Bilophila id.3170)	22	49229701	0.0934	0.0934	-0.0803987	0.0199334	4.58786e-05
rs10754418	ebi-a-GCST90016972	Gut microbiota abundance (genus Blautia id.1992)	1	116498538	0.6352	0.3648	-0.0466837	0.0109448	2.1151e-05
rs115043014	ebi-a-GCST90016972	Gut microbiota abundance (genus Blautia id.1992)	1	175757311	0.0437	0.0437	-0.206605	0.043992	5.18597e-06
rs1320502	ebi-a-GCST90016972	Gut microbiota abundance (genus Blautia id.1992)	1	94501799	0.5656	0.4344	0.0448207	0.0105535	2.3341e-05
rs259331	ebi-a-GCST90016972	Gut microbiota abundance (genus Blautia id.1992)	1	95741987	0.9662	0.0338	-0.177854	0.0464294	4.88832e-05
rs2788271	ebi-a-GCST90016972	Gut microbiota abundance (genus Blautia id.1992)	1	219117743	0.835	0.165	0.0575596	0.0133492	7.16391e-06
rs12034718	ebi-a-GCST90016973	Gut microbiota abundance (genus Butyricicoccus id.2055)	1	67379595	0.835	0.165	-0.0701199	0.0158213	9.57679e-06
rs12138357	ebi-a-GCST90016973	Gut microbiota abundance (genus Butyricicoccus id.2055)	1	11224323	0.0606	0.0606	0.140716	0.0339353	4.50516e-05
rs1322489	ebi-a-GCST90016973	Gut microbiota abundance (genus Butyricicoccus id.2055)	1	168960794	0.4274	0.4274	0.0466627	0.0108838	1.89527e-05
rs7537100	ebi-a-GCST90016973	Gut microbiota abundance (genus Butyricicoccus id.2055)	1	160468321	0.7068	0.2932	0.0496371	0.011751	2.88888e-05
rs78349441	ebi-a-GCST90016973	Gut microbiota abundance (genus Butyricicoccus id.2055)	1	6496388	0.0586	0.0586	-0.0988497	0.024301	4.9496e-05
rs10084203	ebi-a-GCST90016973	Gut microbiota abundance (genus Butyricicoccus id.2055)	2	191304149	0.7584	0.2416	-0.0549699	0.0123563	8.58638e-06
rs56221232	ebi-a-GCST90016973	Gut microbiota abundance (genus Butyricicoccus id.2055)	2	153453410	0.1083	0.1083	0.0828027	0.0167401	7.61939e-07
rs61073893	ebi-a-GCST90016973	Gut microbiota abundance (genus Butyricicoccus id.2055)	2	215744814	0.2028	0.2028	0.0544858	0.0131066	3.24116e-05
rs7603517	ebi-a-GCST90016973	Gut microbiota abundance (genus Butyricicoccus id.2055)	2	62653773	0.3559	0.3559	-0.0456387	0.0111344	3.76825e-05
rs13094604	ebi-a-GCST90016973	Gut microbiota abundance (genus Butyricicoccus id.2055)	3	26561028	0.3748	0.3748	0.0465206	0.0111307	2.91642e-05
rs2173797	ebi-a-GCST90016973	Gut microbiota abundance (genus Butyricicoccus id.2055)	3	193574293	0.1958	0.1958	0.0576635	0.014134	4.64772e-05
rs11737308	ebi-a-GCST90016973	Gut microbiota abundance (genus Butyricicoccus id.2055)	4	153136602	0.1223	0.1223	0.0664953	0.0158058	2.97742e-05
rs16879563	ebi-a-GCST90016973	Gut microbiota abundance (genus Butyricicoccus id.2055)	4	27598468	0.0487	0.0487	0.151334	0.0358129	1.38338e-05
rs2017189	ebi-a-GCST90016973	Gut microbiota abundance (genus Butyricicoccus id.2055)	4	7460153	0.5785	0.4215	0.0506956	0.011024	3.87258e-06
rs3737495	ebi-a-GCST90016973	Gut microbiota abundance (genus Butyricicoccus id.2055)	4	107258228	0.1431	0.1431	-0.0712187	0.0158888	1.14744e-05
rs6851258	ebi-a-GCST90016973	Gut microbiota abundance (genus Butyricicoccus id.2055)	4	113247850	0.4751	0.4751	-0.0454654	0.0109255	3.19948e-05
rs32262	ebi-a-GCST90016973	Gut microbiota abundance (genus Butyricicoccus id.2055)	5	111081497	0.4016	0.4016	-0.0468213	0.011109	3.33511e-05
rs35822965	ebi-a-GCST90016973	Gut microbiota abundance (genus Butyricicoccus id.2055)	6	36255803	0.3241	0.3241	0.0484769	0.0116219	2.71888e-05
rs11760587	ebi-a-GCST90016973	Gut microbiota abundance (genus Butyricicoccus id.2055)	7	147865714	0.1233	0.1233	0.0742749	0.016988	1.41465e-05
rs2633359	ebi-a-GCST90016973	Gut microbiota abundance (genus Butyricicoccus id.2055)	7	137807462	0.8628	0.1372	0.0711225	0.0165975	1.4611e-05
rs62478070	ebi-a-GCST90016973	Gut microbiota abundance (genus Butyricicoccus id.2055)	7	157688150	0.0437	0.0437	0.224039	0.0494959	5.93772e-06
rs2527140	ebi-a-GCST90016973	Gut microbiota abundance (genus Butyricicoccus id.2055)	8	5557582	0.7773	0.2227	0.0565548	0.0138127	3.83849e-05
rs7005706	ebi-a-GCST90016973	Gut microbiota abundance (genus Butyricicoccus id.2055)	8	26295959	0.7167	0.2833	-0.0507356	0.0120876	3.12191e-05
rs41400847	ebi-a-GCST90016973	Gut microbiota abundance (genus Butyricicoccus id.2055)	9	110509337	0.0845	0.0845	-0.0836487	0.0199639	2.69104e-05
rs4842053	ebi-a-GCST90016973	Gut microbiota abundance (genus Butyricicoccus id.2055)	9	138821673	0.5477	0.4523	-0.045977	0.0108077	2.25798e-05
rs4962426	ebi-a-GCST90016973	Gut microbiota abundance (genus Butyricicoccus id.2055)	10	126908208	0.8022	0.1978	-0.0614216	0.0135979	7.38482e-06
rs7092691	ebi-a-GCST90016973	Gut microbiota abundance (genus Butyricicoccus id.2055)	10	766909	0.5606	0.4394	-0.0475189	0.0110357	1.5823e-05
rs12576185	ebi-a-GCST90016973	Gut microbiota abundance (genus Butyricicoccus id.2055)	11	7651309	0.2078	0.2078	0.0571862	0.0140241	3.66665e-05
rs1893225	ebi-a-GCST90016973	Gut microbiota abundance (genus Butyricicoccus id.2055)	11	130801396	0.7793	0.2207	0.0521911	0.0128549	3.42602e-05
rs58101969	ebi-a-GCST90016973	Gut microbiota abundance (genus Butyricicoccus id.2055)	11	99303562	0.0557	0.0557	0.0946896	0.0225314	2.16496e-05
rs11061798	ebi-a-GCST90016973	Gut microbiota abundance (genus Butyricicoccus id.2055)	12	1618985	0.4503	0.4503	0.0473531	0.0109839	1.90012e-05
rs1702324	ebi-a-GCST90016973	Gut microbiota abundance (genus Butyricicoccus id.2055)	12	124919824	0.8748	0.1252	-0.0694562	0.0178484	4.80231e-05
rs372803	ebi-a-GCST90016973	Gut microbiota abundance (genus Butyricicoccus id.2055)	12	120257166	0.66	0.34	-0.0475454	0.0117209	3.99025e-05
rs12585793	ebi-a-GCST90016973	Gut microbiota abundance (genus Butyricicoccus id.2055)	13	27018240	0.0527	0.0527	-0.262206	0.0564729	5.79189e-06
rs2146325	ebi-a-GCST90016973	Gut microbiota abundance (genus Butyricicoccus id.2055)	13	109443142	0.9115	0.0885	-0.0798459	0.0180108	1.86793e-05
rs7322368	ebi-a-GCST90016973	Gut microbiota abundance (genus Butyricicoccus id.2055)	13	100213990	0.9155	0.0845	-0.0815733	0.0183167	5.51785e-06
rs7329321	ebi-a-GCST90016973	Gut microbiota abundance (genus Butyricicoccus id.2055)	13	112978779	0.4622	0.4622	0.0441309	0.0109446	3.25852e-05
rs2748208	ebi-a-GCST90016973	Gut microbiota abundance (genus Butyricicoccus id.2055)	14	25888897	0.4503	0.4503	0.0459768	0.010842	2.27945e-05
rs78504719	ebi-a-GCST90016973	Gut microbiota abundance (genus Butyricicoccus id.2055)	14	97586412	0.0626	0.0626	0.110785	0.0260563	2.14121e-05
rs71471593	ebi-a-GCST90016973	Gut microbiota abundance (genus Butyricicoccus id.2055)	15	51430825	0.175	0.175	0.0578169	0.0133791	1.03438e-05
rs76779748	ebi-a-GCST90016973	Gut microbiota abundance (genus Butyricicoccus id.2055)	15	42386385	0.1044	0.1044	-0.0805606	0.0184898	1.41638e-05
rs11646945	ebi-a-GCST90016973	Gut microbiota abundance (genus Butyricicoccus id.2055)	16	27793138	0.1322	0.1322	0.0682561	0.0166747	3.24908e-05
rs71386687	ebi-a-GCST90016973	Gut microbiota abundance (genus Butyricicoccus id.2055)	16	2767894	0.0596	0.0596	0.0820352	0.0209336	4.12135e-05
rs72786786	ebi-a-GCST90016973	Gut microbiota abundance (genus Butyricicoccus id.2055)	16	56985514	0.2992	0.2992	0.0520777	0.0118628	1.1908e-05
rs6096610	ebi-a-GCST90016973	Gut microbiota abundance (genus Butyricicoccus id.2055)	20	50455805	0.0964	0.0964	-0.0771734	0.0179959	2.0893e-05
rs1321641	ebi-a-GCST90016974	Gut microbiota abundance (genus Butyricimonas id.945)	1	158374996	0.1312	0.1312	0.084608	0.0197688	2.86121e-05
rs1780412	ebi-a-GCST90016974	Gut microbiota abundance (genus Butyricimonas id.945)	1	54244626	0.8499	0.1501	0.0770696	0.0189757	4.14133e-05
rs2206584	ebi-a-GCST90016974	Gut microbiota abundance (genus Butyricimonas id.945)	1	14280085	0.8151	0.1849	0.0741441	0.0174974	2.56319e-05
rs2390094	ebi-a-GCST90016974	Gut microbiota abundance (genus Butyricimonas id.945)	1	86908032	0.0706	0.0706	0.175367	0.0417362	2.9506e-05
rs78642958	ebi-a-GCST90016974	Gut microbiota abundance (genus Butyricimonas id.945)	1	24833340	0.0586	0.0586	0.14215	0.0324671	1.44657e-05
rs4145834	ebi-a-GCST90016974	Gut microbiota abundance (genus Butyricimonas id.945)	2	104494346	0.1272	0.1272	0.085784	0.0193371	1.21605e-05
rs62189904	ebi-a-GCST90016974	Gut microbiota abundance (genus Butyricimonas id.945)	2	239656646	0.2704	0.2704	-0.0644768	0.0159578	4.21667e-05
rs71428626	ebi-a-GCST90016974	Gut microbiota abundance (genus Butyricimonas id.945)	2	83093264	0.0726	0.0726	-0.133188	0.0289905	4.80408e-06
rs77692116	ebi-a-GCST90016974	Gut microbiota abundance (genus Butyricimonas id.945)	2	158758891	0.0606	0.0606	-0.141603	0.0330942	2.6007e-05
rs13100498	ebi-a-GCST90016974	Gut microbiota abundance (genus Butyricimonas id.945)	3	197082840	0.1879	0.1879	-0.0709516	0.0179339	3.50889e-05
rs3772431	ebi-a-GCST90016974	Gut microbiota abundance (genus Butyricimonas id.945)	3	125826914	0.6988	0.3012	-0.0617592	0.0145365	2.31089e-05
rs73167980	ebi-a-GCST90016974	Gut microbiota abundance (genus Butyricimonas id.945)	3	168869121	0.0716	0.0716	0.107687	0.0245127	1.18432e-05
rs78453362	ebi-a-GCST90016974	Gut microbiota abundance (genus Butyricimonas id.945)	3	78740009	0.0577	0.0577	-0.14948	0.0327073	4.05807e-06
rs4862782	ebi-a-GCST90016974	Gut microbiota abundance (genus Butyricimonas id.945)	4	188092843	0.1899	0.1899	0.0698945	0.0169808	4.58121e-05
rs77008103	ebi-a-GCST90016974	Gut microbiota abundance (genus Butyricimonas id.945)	4	13904022	0.0417	0.0417	-0.203831	0.0491078	3.5696e-05
rs62390301	ebi-a-GCST90016974	Gut microbiota abundance (genus Butyricimonas id.945)	5	159867647	0.1829	0.1829	-0.0872983	0.0174893	7.41908e-07
rs388676	ebi-a-GCST90016974	Gut microbiota abundance (genus Butyricimonas id.945)	6	138715607	0.1571	0.1571	0.0778728	0.019303	3.71741e-05
rs11761970	ebi-a-GCST90016974	Gut microbiota abundance (genus Butyricimonas id.945)	7	16597897	0.2584	0.2584	-0.0677989	0.0161782	2.67572e-05
rs34838950	ebi-a-GCST90016974	Gut microbiota abundance (genus Butyricimonas id.945)	7	35970372	0.9245	0.0755	0.115196	0.0281929	3.87383e-05
rs4260813	ebi-a-GCST90016974	Gut microbiota abundance (genus Butyricimonas id.945)	7	141898023	0.4473	0.4473	0.0594082	0.0137492	1.69406e-05
rs7806044	ebi-a-GCST90016974	Gut microbiota abundance (genus Butyricimonas id.945)	7	78099585	0.2336	0.2336	-0.0692499	0.0158424	1.34388e-05
rs1892765	ebi-a-GCST90016974	Gut microbiota abundance (genus Butyricimonas id.945)	8	108260740	0.4225	0.4225	0.0572633	0.0137908	3.30088e-05
rs73589382	ebi-a-GCST90016974	Gut microbiota abundance (genus Butyricimonas id.945)	8	54158580	0.0785	0.0785	0.102139	0.0246432	4.15298e-05
rs9657374	ebi-a-GCST90016974	Gut microbiota abundance (genus Butyricimonas id.945)	8	4834406	0.3022	0.3022	0.0680719	0.0148172	4.5036e-06
rs11794880	ebi-a-GCST90016974	Gut microbiota abundance (genus Butyricimonas id.945)	9	87747479	0.2604	0.2604	0.066298	0.0159348	3.37248e-05
rs1411251	ebi-a-GCST90016974	Gut microbiota abundance (genus Butyricimonas id.945)	9	17996416	0.2584	0.2584	-0.0629057	0.0152148	4.14267e-05
rs34187118	ebi-a-GCST90016974	Gut microbiota abundance (genus Butyricimonas id.945)	9	136042451	0.0885	0.0885	0.0974571	0.0234419	4.88754e-05
rs34612814	ebi-a-GCST90016974	Gut microbiota abundance (genus Butyricimonas id.945)	9	18893255	0.334	0.334	0.0598118	0.014555	4.21755e-05
rs61861221	ebi-a-GCST90016974	Gut microbiota abundance (genus Butyricimonas id.945)	10	133026187	0.3847	0.3847	-0.0606626	0.0141586	1.93776e-05
rs7083431	ebi-a-GCST90016974	Gut microbiota abundance (genus Butyricimonas id.945)	10	72711156	0.3549	0.3549	0.0703539	0.0144439	8.85462e-07
rs72814525	ebi-a-GCST90016974	Gut microbiota abundance (genus Butyricimonas id.945)	10	72443070	0.3231	0.3231	0.0664154	0.0149766	8.24594e-06
rs10768431	ebi-a-GCST90016974	Gut microbiota abundance (genus Butyricimonas id.945)	11	38911091	0.328	0.328	0.0640086	0.0149077	1.59349e-05
rs11022268	ebi-a-GCST90016974	Gut microbiota abundance (genus Butyricimonas id.945)	11	12290628	0.9344	0.0656	0.17103	0.0404615	2.2047e-05
rs11228830	ebi-a-GCST90016974	Gut microbiota abundance (genus Butyricimonas id.945)	11	56664962	0.0706	0.0706	0.135265	0.0298411	6.55164e-06
rs12304031	ebi-a-GCST90016974	Gut microbiota abundance (genus Butyricimonas id.945)	12	129438771	0.1292	0.1292	-0.0862781	0.0196846	6.7007e-06
rs1856000	ebi-a-GCST90016974	Gut microbiota abundance (genus Butyricimonas id.945)	13	104592191	0.671	0.329	-0.0643419	0.0149467	1.59412e-05
rs201801	ebi-a-GCST90016974	Gut microbiota abundance (genus Butyricimonas id.945)	13	50953245	0.2575	0.2575	0.0633414	0.0156191	3.49189e-05
rs10149962	ebi-a-GCST90016974	Gut microbiota abundance (genus Butyricimonas id.945)	14	73274944	0.9433	0.0567	-0.119039	0.028685	4.49055e-05
rs11158822	ebi-a-GCST90016974	Gut microbiota abundance (genus Butyricimonas id.945)	14	70355269	0.6859	0.3141	0.0614524	0.0146499	2.36892e-05
rs17654151	ebi-a-GCST90016974	Gut microbiota abundance (genus Butyricimonas id.945)	15	36830196	0.3539	0.3539	-0.0627996	0.014273	1.35341e-05
rs2114713	ebi-a-GCST90016974	Gut microbiota abundance (genus Butyricimonas id.945)	15	80528373	0.4513	0.4513	0.062721	0.0138998	6.87717e-06
rs1862649	ebi-a-GCST90016974	Gut microbiota abundance (genus Butyricimonas id.945)	16	22172866	0.0915	0.0915	0.113124	0.0248176	4.76255e-06
rs7187276	ebi-a-GCST90016974	Gut microbiota abundance (genus Butyricimonas id.945)	16	10526950	0.0785	0.0785	-0.147924	0.0345611	1.88005e-05
rs2315572	ebi-a-GCST90016974	Gut microbiota abundance (genus Butyricimonas id.945)	17	9660359	0.2127	0.2127	0.0705722	0.0162496	1.5917e-05
rs4789769	ebi-a-GCST90016974	Gut microbiota abundance (genus Butyricimonas id.945)	17	80373452	0.2515	0.2515	-0.0703004	0.0163724	1.53656e-05
rs12458763	ebi-a-GCST90016974	Gut microbiota abundance (genus Butyricimonas id.945)	18	34091618	0.0716	0.0716	0.122037	0.0269587	6.36649e-06
rs1917924	ebi-a-GCST90016974	Gut microbiota abundance (genus Butyricimonas id.945)	18	5755984	0.8579	0.1421	-0.0828743	0.0199988	3.81918e-05
rs9948462	ebi-a-GCST90016974	Gut microbiota abundance (genus Butyricimonas id.945)	18	7076836	0.3728	0.3728	-0.0591662	0.0141143	2.88556e-05
rs2161520	ebi-a-GCST90016974	Gut microbiota abundance (genus Butyricimonas id.945)	19	37945039	0.3241	0.3241	0.059581	0.0145266	4.0709e-05
rs2546143	ebi-a-GCST90016974	Gut microbiota abundance (genus Butyricimonas id.945)	19	6782701	0.2505	0.2505	-0.0674086	0.0164079	3.84866e-05
rs62130338	ebi-a-GCST90016974	Gut microbiota abundance (genus Butyricimonas id.945)	19	49162501	0.7376	0.2624	0.0732608	0.0158324	3.89807e-06
rs113054641	ebi-a-GCST90016974	Gut microbiota abundance (genus Butyricimonas id.945)	21	16550389	0.0845	0.0845	-0.144881	0.0274574	1.73696e-07
rs3765372	ebi-a-GCST90016975	Gut microbiota abundance (genus Butyrivibrio id.1993)	1	15755248	0.1501	0.1501	-0.148525	0.0351982	2.90656e-05
rs6699938	ebi-a-GCST90016975	Gut microbiota abundance (genus Butyrivibrio id.1993)	1	197893152	0.5249	0.4751	0.105484	0.024028	1.39833e-05
rs9426321	ebi-a-GCST90016975	Gut microbiota abundance (genus Butyrivibrio id.1993)	1	29674553	0.9215	0.0785	0.192478	0.0453428	2.20409e-05
rs1009358	ebi-a-GCST90016975	Gut microbiota abundance (genus Butyrivibrio id.1993)	2	65276452	0.3867	0.3867	0.10454	0.0245187	2.18358e-05
rs1107859	ebi-a-GCST90016975	Gut microbiota abundance (genus Butyrivibrio id.1993)	2	204987846	0.1581	0.1581	-0.134035	0.0310817	2.06766e-05
rs3107603	ebi-a-GCST90016975	Gut microbiota abundance (genus Butyrivibrio id.1993)	2	34072273	0.9354	0.0646	-0.21738	0.049805	1.53455e-05
rs236495	ebi-a-GCST90016975	Gut microbiota abundance (genus Butyrivibrio id.1993)	3	21470868	0.9036	0.0964	0.159565	0.0385185	4.44488e-05
rs28668786	ebi-a-GCST90016975	Gut microbiota abundance (genus Butyrivibrio id.1993)	3	76554746	0.174	0.174	-0.14062	0.0325566	2.3034e-05
rs2875036	ebi-a-GCST90016975	Gut microbiota abundance (genus Butyrivibrio id.1993)	3	74072152	0.0646	0.0646	0.215055	0.0496125	1.38465e-05
rs34449829	ebi-a-GCST90016975	Gut microbiota abundance (genus Butyrivibrio id.1993)	3	18261049	0.0934	0.0934	0.184418	0.0419444	1.21893e-05
rs4928024	ebi-a-GCST90016975	Gut microbiota abundance (genus Butyrivibrio id.1993)	3	54288503	0.9016	0.0984	0.17471	0.0389333	8.18634e-06
rs11729773	ebi-a-GCST90016975	Gut microbiota abundance (genus Butyrivibrio id.1993)	4	96377103	0.1372	0.1372	0.149462	0.0358449	3.11896e-05
rs976540	ebi-a-GCST90016975	Gut microbiota abundance (genus Butyrivibrio id.1993)	4	125838456	0.5616	0.4384	0.100948	0.0240997	3.21477e-05
rs9996945	ebi-a-GCST90016975	Gut microbiota abundance (genus Butyrivibrio id.1993)	4	75630576	0.666	0.334	0.110382	0.0262849	2.71269e-05
rs17163238	ebi-a-GCST90016975	Gut microbiota abundance (genus Butyrivibrio id.1993)	5	128976021	0.1998	0.1998	0.140987	0.0309117	5.51201e-06
rs28645289	ebi-a-GCST90016975	Gut microbiota abundance (genus Butyrivibrio id.1993)	5	177841541	0.161	0.161	-0.14618	0.0353953	4.19247e-05
rs4704346	ebi-a-GCST90016975	Gut microbiota abundance (genus Butyrivibrio id.1993)	5	75908982	0.825	0.175	-0.13927	0.0326032	2.10994e-05
rs1007475	ebi-a-GCST90016975	Gut microbiota abundance (genus Butyrivibrio id.1993)	6	148403405	0.2942	0.2942	0.118065	0.0261271	7.92319e-06
rs7752361	ebi-a-GCST90016975	Gut microbiota abundance (genus Butyrivibrio id.1993)	6	111780705	0.496	0.496	0.11923	0.0239975	7.69113e-07
rs7760450	ebi-a-GCST90016975	Gut microbiota abundance (genus Butyrivibrio id.1993)	6	151546985	0.4125	0.4125	-0.110639	0.0252757	1.7453e-05
rs7763512	ebi-a-GCST90016975	Gut microbiota abundance (genus Butyrivibrio id.1993)	6	21960091	0.6173	0.3827	-0.119846	0.0253367	3.10656e-06
rs9349693	ebi-a-GCST90016975	Gut microbiota abundance (genus Butyrivibrio id.1993)	6	53939724	0.6889	0.3111	-0.117973	0.0259861	5.54958e-06
rs9493627	ebi-a-GCST90016975	Gut microbiota abundance (genus Butyrivibrio id.1993)	6	133789728	0.3111	0.3111	-0.104952	0.0255901	4.61796e-05
rs11761679	ebi-a-GCST90016975	Gut microbiota abundance (genus Butyrivibrio id.1993)	7	150596929	0.1561	0.1561	0.154775	0.0321539	2.20232e-06
rs6949083	ebi-a-GCST90016975	Gut microbiota abundance (genus Butyrivibrio id.1993)	7	65889746	0.1133	0.1133	0.154387	0.0376593	4.61095e-05
rs2919404	ebi-a-GCST90016975	Gut microbiota abundance (genus Butyrivibrio id.1993)	8	73731212	0.0636	0.0636	0.217208	0.0493835	3.07992e-05
rs4739328	ebi-a-GCST90016975	Gut microbiota abundance (genus Butyrivibrio id.1993)	8	36694951	0.161	0.161	0.134598	0.0321103	3.27039e-05
rs1336466	ebi-a-GCST90016975	Gut microbiota abundance (genus Butyrivibrio id.1993)	9	26333942	0.2028	0.2028	-0.127723	0.0298294	1.98043e-05
rs16934069	ebi-a-GCST90016975	Gut microbiota abundance (genus Butyrivibrio id.1993)	9	119693164	0.1988	0.1988	-0.133784	0.0299444	8.85911e-06
rs11016316	ebi-a-GCST90016975	Gut microbiota abundance (genus Butyrivibrio id.1993)	10	130347918	0.1421	0.1421	-0.170158	0.0405432	2.97468e-05
rs142855850	ebi-a-GCST90016975	Gut microbiota abundance (genus Butyrivibrio id.1993)	10	22587900	0.1014	0.1014	0.205013	0.0457138	6.85536e-06
rs1487890	ebi-a-GCST90016975	Gut microbiota abundance (genus Butyrivibrio id.1993)	11	106685081	0.1958	0.1958	0.1382	0.0326209	2.59693e-05
rs10847911	ebi-a-GCST90016975	Gut microbiota abundance (genus Butyrivibrio id.1993)	12	130088805	0.4294	0.4294	-0.100471	0.0242304	3.57166e-05
rs11608308	ebi-a-GCST90016975	Gut microbiota abundance (genus Butyrivibrio id.1993)	12	76231212	0.0815	0.0815	-0.201191	0.0472089	2.02624e-05
rs12312038	ebi-a-GCST90016975	Gut microbiota abundance (genus Butyrivibrio id.1993)	12	99683968	0.2803	0.2803	0.121288	0.0281169	1.66932e-05
rs61930980	ebi-a-GCST90016975	Gut microbiota abundance (genus Butyrivibrio id.1993)	12	114774485	0.3211	0.3211	-0.112973	0.0260544	2.08142e-05
rs4537857	ebi-a-GCST90016975	Gut microbiota abundance (genus Butyrivibrio id.1993)	13	27292666	0.2922	0.2922	-0.12459	0.0260992	1.80194e-06
rs72723662	ebi-a-GCST90016975	Gut microbiota abundance (genus Butyrivibrio id.1993)	14	76065563	0.1004	0.1004	0.224078	0.0449336	7.86249e-07
rs74622183	ebi-a-GCST90016975	Gut microbiota abundance (genus Butyrivibrio id.1993)	14	34150977	0.0875	0.0875	-0.201027	0.0428204	2.45748e-06
rs12442274	ebi-a-GCST90016975	Gut microbiota abundance (genus Butyrivibrio id.1993)	15	100046999	0.1372	0.1372	0.155499	0.0371539	1.25803e-05
rs71390343	ebi-a-GCST90016975	Gut microbiota abundance (genus Butyrivibrio id.1993)	16	13659606	0.0815	0.0815	-0.182957	0.0427491	2.62174e-05
rs12944745	ebi-a-GCST90016975	Gut microbiota abundance (genus Butyrivibrio id.1993)	17	3448272	0.3439	0.3439	-0.10342	0.0252853	4.95484e-05
rs16941336	ebi-a-GCST90016975	Gut microbiota abundance (genus Butyrivibrio id.1993)	17	20575697	0.2644	0.2644	0.127488	0.0267936	1.53183e-06
rs62082972	ebi-a-GCST90016975	Gut microbiota abundance (genus Butyrivibrio id.1993)	17	67539851	0.0736	0.0736	0.214508	0.0524108	4.15164e-05
rs77356209	ebi-a-GCST90016975	Gut microbiota abundance (genus Butyrivibrio id.1993)	18	10267733	0.0477	0.0477	0.216874	0.0483299	6.66423e-06
rs486484	ebi-a-GCST90016975	Gut microbiota abundance (genus Butyrivibrio id.1993)	20	811507	0.4712	0.4712	-0.108349	0.0240008	6.61089e-06
rs6074910	ebi-a-GCST90016975	Gut microbiota abundance (genus Butyrivibrio id.1993)	20	15498820	0.0646	0.0646	0.211005	0.0492536	2.32113e-05
rs239623	ebi-a-GCST90016975	Gut microbiota abundance (genus Butyrivibrio id.1993)	21	28822503	0.4135	0.4135	0.104024	0.0242768	1.93946e-05
rs9627981	ebi-a-GCST90016975	Gut microbiota abundance (genus Butyrivibrio id.1993)	22	49751851	0.0855	0.0855	-0.189986	0.0452122	3.78469e-05
rs4294381	ebi-a-GCST90016976	Gut microbiota abundance (genus Candidatus Soleaferrea id.11350)	1	224688107	0.8201	0.1799	-0.112197	0.023186	1.36848e-06
rs4570386	ebi-a-GCST90016976	Gut microbiota abundance (genus Candidatus Soleaferrea id.11350)	1	226270779	0.3638	0.3638	-0.0781095	0.0183559	1.89924e-05
rs59259257	ebi-a-GCST90016976	Gut microbiota abundance (genus Candidatus Soleaferrea id.11350)	1	110638339	0.2127	0.2127	0.0969435	0.0228312	2.1565e-05
rs72678036	ebi-a-GCST90016976	Gut microbiota abundance (genus Candidatus Soleaferrea id.11350)	1	76875616	0.0726	0.0726	-0.137899	0.0325904	2.29308e-05
rs11690487	ebi-a-GCST90016976	Gut microbiota abundance (genus Candidatus Soleaferrea id.11350)	2	79618226	0.1392	0.1392	0.113681	0.0271697	3.35475e-05
rs9973954	ebi-a-GCST90016976	Gut microbiota abundance (genus Candidatus Soleaferrea id.11350)	2	19885907	0.6938	0.3062	-0.0892075	0.0195401	5.94799e-06
rs36064	ebi-a-GCST90016976	Gut microbiota abundance (genus Candidatus Soleaferrea id.11350)	3	134727833	0.6521	0.3479	0.0778341	0.018858	4.1889e-05
rs4678258	ebi-a-GCST90016976	Gut microbiota abundance (genus Candidatus Soleaferrea id.11350)	3	137945192	0.2763	0.2763	0.0986136	0.0215646	5.53184e-06
rs9310935	ebi-a-GCST90016976	Gut microbiota abundance (genus Candidatus Soleaferrea id.11350)	3	3101825	0.4861	0.4861	0.0763275	0.017991	2.16108e-05
rs183558756	ebi-a-GCST90016976	Gut microbiota abundance (genus Candidatus Soleaferrea id.11350)	4	166467286	0.1004	0.1004	-0.119964	0.0296263	4.98804e-05
rs2309657	ebi-a-GCST90016976	Gut microbiota abundance (genus Candidatus Soleaferrea id.11350)	4	183299839	0.9245	0.0755	-0.130402	0.0303538	2.71994e-05
rs7685573	ebi-a-GCST90016976	Gut microbiota abundance (genus Candidatus Soleaferrea id.11350)	4	101207478	0.5209	0.4791	0.0772916	0.0182678	2.72697e-05
rs2909815	ebi-a-GCST90016976	Gut microbiota abundance (genus Candidatus Soleaferrea id.11350)	5	116075842	0.2197	0.2197	0.0931527	0.0217357	2.22316e-05
rs803139	ebi-a-GCST90016976	Gut microbiota abundance (genus Candidatus Soleaferrea id.11350)	5	132131024	0.2346	0.2346	0.0923205	0.0214775	2.15328e-05
rs2243388	ebi-a-GCST90016976	Gut microbiota abundance (genus Candidatus Soleaferrea id.11350)	6	125598408	0.0567	0.0567	0.17866	0.044671	4.29873e-05
rs315409	ebi-a-GCST90016976	Gut microbiota abundance (genus Candidatus Soleaferrea id.11350)	6	153532572	0.838	0.162	-0.103864	0.0242298	2.33781e-05
rs62391962	ebi-a-GCST90016976	Gut microbiota abundance (genus Candidatus Soleaferrea id.11350)	6	29792442	0.0596	0.0596	0.178119	0.0439704	4.61264e-05
rs113719844	ebi-a-GCST90016976	Gut microbiota abundance (genus Candidatus Soleaferrea id.11350)	7	155246608	0.0557	0.0557	-0.19225	0.0465089	3.97064e-05
rs11773147	ebi-a-GCST90016976	Gut microbiota abundance (genus Candidatus Soleaferrea id.11350)	7	23589186	0.2555	0.2555	-0.0902041	0.0211009	1.61068e-05
rs36155147	ebi-a-GCST90016976	Gut microbiota abundance (genus Candidatus Soleaferrea id.11350)	7	352368	0.6382	0.3618	-0.104966	0.0240995	5.4114e-06
rs625480	ebi-a-GCST90016976	Gut microbiota abundance (genus Candidatus Soleaferrea id.11350)	7	84020268	0.2356	0.2356	-0.0884197	0.0213645	4.28006e-05
rs10090365	ebi-a-GCST90016976	Gut microbiota abundance (genus Candidatus Soleaferrea id.11350)	8	138638199	0.4414	0.4414	0.0834413	0.0180989	4.17311e-06
rs10108780	ebi-a-GCST90016976	Gut microbiota abundance (genus Candidatus Soleaferrea id.11350)	8	123882833	0.2674	0.2674	-0.092834	0.0199807	3.64083e-06
rs12541497	ebi-a-GCST90016976	Gut microbiota abundance (genus Candidatus Soleaferrea id.11350)	8	22894765	0.3439	0.3439	0.0811464	0.0194644	3.38189e-05
rs10809135	ebi-a-GCST90016976	Gut microbiota abundance (genus Candidatus Soleaferrea id.11350)	9	10611282	0.5089	0.4911	-0.0834858	0.0182426	5.4718e-06
rs1490743	ebi-a-GCST90016976	Gut microbiota abundance (genus Candidatus Soleaferrea id.11350)	9	117036047	0.0557	0.0557	0.149871	0.036408	3.8987e-05
rs3125001	ebi-a-GCST90016976	Gut microbiota abundance (genus Candidatus Soleaferrea id.11350)	9	139405261	0.4284	0.4284	0.0786885	0.0188595	2.85305e-05
rs73360281	ebi-a-GCST90016976	Gut microbiota abundance (genus Candidatus Soleaferrea id.11350)	10	114887817	0.0676	0.0676	0.176852	0.0436945	3.76166e-05
rs57810677	ebi-a-GCST90016976	Gut microbiota abundance (genus Candidatus Soleaferrea id.11350)	12	78746673	0.3867	0.3867	0.0752062	0.018427	4.90298e-05
rs6489992	ebi-a-GCST90016976	Gut microbiota abundance (genus Candidatus Soleaferrea id.11350)	12	115352769	0.3847	0.3847	-0.0840437	0.0187031	7.88787e-06
rs7132497	ebi-a-GCST90016976	Gut microbiota abundance (genus Candidatus Soleaferrea id.11350)	12	118900588	0.1223	0.1223	0.117148	0.0275812	3.37855e-05
rs9788148	ebi-a-GCST90016976	Gut microbiota abundance (genus Candidatus Soleaferrea id.11350)	12	17352646	0.171	0.171	0.0942199	0.0231118	2.62204e-05
rs7400877	ebi-a-GCST90016976	Gut microbiota abundance (genus Candidatus Soleaferrea id.11350)	14	76403542	0.7495	0.2505	0.0951085	0.0212799	9.29458e-06
rs8014396	ebi-a-GCST90016976	Gut microbiota abundance (genus Candidatus Soleaferrea id.11350)	14	56547538	0.0746	0.0746	0.169788	0.0397347	2.55564e-05
rs6494306	ebi-a-GCST90016976	Gut microbiota abundance (genus Candidatus Soleaferrea id.11350)	15	62394540	0.1968	0.1968	-0.0969304	0.0214221	5.80056e-06
rs35601559	ebi-a-GCST90016976	Gut microbiota abundance (genus Candidatus Soleaferrea id.11350)	16	88716342	0.2734	0.2734	-0.0837974	0.0198613	2.74164e-05
rs79883467	ebi-a-GCST90016976	Gut microbiota abundance (genus Candidatus Soleaferrea id.11350)	16	58919847	0.1849	0.1849	-0.0997327	0.0245171	4.09826e-05
rs2567473	ebi-a-GCST90016976	Gut microbiota abundance (genus Candidatus Soleaferrea id.11350)	17	70738077	0.6938	0.3062	-0.0811178	0.0199343	4.28637e-05
rs12970298	ebi-a-GCST90016976	Gut microbiota abundance (genus Candidatus Soleaferrea id.11350)	18	41147956	0.3817	0.3817	-0.0780903	0.0184953	2.56502e-05
rs73471570	ebi-a-GCST90016976	Gut microbiota abundance (genus Candidatus Soleaferrea id.11350)	18	61841137	0.0537	0.0537	0.177089	0.0402018	2.37558e-05
rs11666904	ebi-a-GCST90016976	Gut microbiota abundance (genus Candidatus Soleaferrea id.11350)	19	21970949	0.0795	0.0795	-0.13253	0.0325475	3.09207e-05
rs830151	ebi-a-GCST90016976	Gut microbiota abundance (genus Candidatus Soleaferrea id.11350)	19	47985753	0.9334	0.0666	-0.194561	0.0347932	4.25608e-08
rs2427433	ebi-a-GCST90016976	Gut microbiota abundance (genus Candidatus Soleaferrea id.11350)	20	61367860	0.9294	0.0706	-0.148735	0.0369261	3.67181e-05
rs6072828	ebi-a-GCST90016976	Gut microbiota abundance (genus Candidatus Soleaferrea id.11350)	20	41317228	0.2177	0.2177	0.0960812	0.0218769	1.23433e-05
rs5758132	ebi-a-GCST90016976	Gut microbiota abundance (genus Candidatus Soleaferrea id.11350)	22	22755065	0.2068	0.2068	-0.116511	0.0253914	1.24477e-05
rs5767743	ebi-a-GCST90016976	Gut microbiota abundance (genus Candidatus Soleaferrea id.11350)	22	46621994	0.2256	0.2256	0.0966196	0.0229855	2.00461e-05
rs5996858	ebi-a-GCST90016976	Gut microbiota abundance (genus Candidatus Soleaferrea id.11350)	22	25608162	0.1163	0.1163	-0.112155	0.0266334	2.12603e-05
rs12404911	ebi-a-GCST90016977	Gut microbiota abundance (genus Catenibacterium id.2153)	1	240118443	0.17	0.17	0.140717	0.0304142	2.79892e-06
rs4650647	ebi-a-GCST90016977	Gut microbiota abundance (genus Catenibacterium id.2153)	1	183938083	0.3976	0.3976	-0.11161	0.0252949	1.08898e-05
rs4655108	ebi-a-GCST90016977	Gut microbiota abundance (genus Catenibacterium id.2153)	1	23104384	0.1402	0.1402	0.144213	0.0344211	3.41767e-05
rs10193035	ebi-a-GCST90016977	Gut microbiota abundance (genus Catenibacterium id.2153)	2	212392472	0.4215	0.4215	-0.106847	0.0250053	2.197e-05
rs4665567	ebi-a-GCST90016977	Gut microbiota abundance (genus Catenibacterium id.2153)	2	23431574	0.5119	0.4881	0.106334	0.025271	2.51629e-05
rs75997826	ebi-a-GCST90016977	Gut microbiota abundance (genus Catenibacterium id.2153)	2	241285665	0.2406	0.2406	-0.126148	0.0295565	2.09812e-05
rs4687506	ebi-a-GCST90016977	Gut microbiota abundance (genus Catenibacterium id.2153)	3	193764632	0.0915	0.0915	0.150991	0.0355041	4.8376e-05
rs59950502	ebi-a-GCST90016977	Gut microbiota abundance (genus Catenibacterium id.2153)	3	194086562	0.1034	0.1034	0.176493	0.0406455	2.60843e-05
rs9856591	ebi-a-GCST90016977	Gut microbiota abundance (genus Catenibacterium id.2153)	3	69151501	0.5	0.5	0.104132	0.0248787	3.33219e-05
rs77285108	ebi-a-GCST90016977	Gut microbiota abundance (genus Catenibacterium id.2153)	4	122282768	0.1461	0.1461	-0.161826	0.0353447	3.62677e-06
rs33889	ebi-a-GCST90016977	Gut microbiota abundance (genus Catenibacterium id.2153)	5	123751059	0.7704	0.2296	0.126508	0.0308719	4.04324e-05
rs212393	ebi-a-GCST90016977	Gut microbiota abundance (genus Catenibacterium id.2153)	6	159485742	0.6899	0.3101	0.135254	0.0286209	3.62485e-06
rs4897163	ebi-a-GCST90016977	Gut microbiota abundance (genus Catenibacterium id.2153)	6	126276262	0.496	0.496	-0.106528	0.0254091	4.19402e-05
rs7742829	ebi-a-GCST90016977	Gut microbiota abundance (genus Catenibacterium id.2153)	6	105089665	0.4195	0.4195	0.11411	0.0251099	5.60725e-06
rs1989795	ebi-a-GCST90016977	Gut microbiota abundance (genus Catenibacterium id.2153)	7	116246824	0.3091	0.3091	0.116284	0.027472	2.26454e-05
rs73128290	ebi-a-GCST90016977	Gut microbiota abundance (genus Catenibacterium id.2153)	7	57364320	0.2634	0.2634	0.129726	0.0284563	4.29368e-06
rs1947840	ebi-a-GCST90016977	Gut microbiota abundance (genus Catenibacterium id.2153)	8	16081779	0.7097	0.2903	0.115021	0.0271667	3.08489e-05
rs62494984	ebi-a-GCST90016977	Gut microbiota abundance (genus Catenibacterium id.2153)	8	22607603	0.1958	0.1958	-0.131552	0.0313778	2.09633e-05
rs16906344	ebi-a-GCST90016977	Gut microbiota abundance (genus Catenibacterium id.2153)	9	120618212	0.1372	0.1372	-0.155388	0.0376246	3.59468e-05
rs2761698	ebi-a-GCST90016977	Gut microbiota abundance (genus Catenibacterium id.2153)	9	9745131	0.4543	0.4543	-0.106668	0.0252853	2.35299e-05
rs71480611	ebi-a-GCST90016977	Gut microbiota abundance (genus Catenibacterium id.2153)	10	71589583	0.1292	0.1292	-0.157695	0.0402223	4.476e-05
rs11178007	ebi-a-GCST90016977	Gut microbiota abundance (genus Catenibacterium id.2153)	12	70363755	0.2565	0.2565	-0.118207	0.0276042	1.87426e-05
rs74102328	ebi-a-GCST90016977	Gut microbiota abundance (genus Catenibacterium id.2153)	13	91094033	0.166	0.166	-0.140452	0.0336872	4.45338e-05
rs11159967	ebi-a-GCST90016977	Gut microbiota abundance (genus Catenibacterium id.2153)	14	90900487	0.2396	0.2396	0.115594	0.0291662	3.8732e-05
rs13337599	ebi-a-GCST90016977	Gut microbiota abundance (genus Catenibacterium id.2153)	16	79036415	0.1143	0.1143	-0.164726	0.0381552	1.16295e-05
rs1050533	ebi-a-GCST90016977	Gut microbiota abundance (genus Catenibacterium id.2153)	17	7560294	0.2972	0.2972	0.114119	0.026586	1.60961e-05
rs35666955	ebi-a-GCST90016977	Gut microbiota abundance (genus Catenibacterium id.2153)	17	16757132	0.0815	0.0815	0.185965	0.0423803	1.4171e-05
rs7218227	ebi-a-GCST90016977	Gut microbiota abundance (genus Catenibacterium id.2153)	17	78976905	0.1909	0.1909	0.141546	0.0338352	2.92745e-05
rs10468694	ebi-a-GCST90016977	Gut microbiota abundance (genus Catenibacterium id.2153)	18	13953017	0.4215	0.4215	0.103829	0.0248464	3.01898e-05
rs6099997	ebi-a-GCST90016977	Gut microbiota abundance (genus Catenibacterium id.2153)	20	56796034	0.5129	0.4871	-0.10347	0.024861	3.43344e-05
rs4269007	ebi-a-GCST90016977	Gut microbiota abundance (genus Catenibacterium id.2153)	22	18298527	0.3231	0.3231	0.113935	0.0271703	3.11659e-05
rs11588815	ebi-a-GCST90016978	Gut microbiota abundance (genus Christensenellaceae R 7group id.11283)	1	30506995	0.7366	0.2634	0.053016	0.0125256	1.90485e-05
rs56260146	ebi-a-GCST90016978	Gut microbiota abundance (genus Christensenellaceae R 7group id.11283)	1	35247536	0.1362	0.1362	0.0670017	0.0160835	4.19218e-05
rs13411045	ebi-a-GCST90016978	Gut microbiota abundance (genus Christensenellaceae R 7group id.11283)	2	36967402	0.1312	0.1312	0.0683645	0.0165567	4.05481e-05
rs17612835	ebi-a-GCST90016978	Gut microbiota abundance (genus Christensenellaceae R 7group id.11283)	2	221541332	0.1899	0.1899	-0.0589445	0.0146838	4.44416e-05
rs4953394	ebi-a-GCST90016978	Gut microbiota abundance (genus Christensenellaceae R 7group id.11283)	2	46724178	0.4891	0.4891	-0.0473056	0.0110908	1.93504e-05
rs62190261	ebi-a-GCST90016978	Gut microbiota abundance (genus Christensenellaceae R 7group id.11283)	2	230943099	0.0905	0.0905	0.0958394	0.0214723	8.74017e-06
rs13085694	ebi-a-GCST90016978	Gut microbiota abundance (genus Christensenellaceae R 7group id.11283)	3	20023990	0.3241	0.3241	0.0516089	0.011833	1.59971e-05
rs6550240	ebi-a-GCST90016978	Gut microbiota abundance (genus Christensenellaceae R 7group id.11283)	3	33988115	0.8658	0.1342	0.0813713	0.0184316	1.2481e-05
rs10461257	ebi-a-GCST90016978	Gut microbiota abundance (genus Christensenellaceae R 7group id.11283)	4	156131004	0.2853	0.2853	-0.0551969	0.0122069	6.50744e-06
rs11725156	ebi-a-GCST90016978	Gut microbiota abundance (genus Christensenellaceae R 7group id.11283)	4	123793087	0.5606	0.4394	0.0457552	0.0111706	3.77877e-05
rs1871584	ebi-a-GCST90016978	Gut microbiota abundance (genus Christensenellaceae R 7group id.11283)	4	5745720	0.5219	0.4781	0.0486102	0.0110716	1.15806e-05
rs7697240	ebi-a-GCST90016978	Gut microbiota abundance (genus Christensenellaceae R 7group id.11283)	4	70543614	0.9483	0.0517	0.118445	0.0277441	1.6266e-05
rs28483077	ebi-a-GCST90016978	Gut microbiota abundance (genus Christensenellaceae R 7group id.11283)	5	167934861	0.1431	0.1431	-0.0619106	0.0147786	3.24101e-05
rs35203309	ebi-a-GCST90016978	Gut microbiota abundance (genus Christensenellaceae R 7group id.11283)	5	111604275	0.4463	0.4463	-0.0457245	0.0111948	4.92459e-05
rs56302516	ebi-a-GCST90016978	Gut microbiota abundance (genus Christensenellaceae R 7group id.11283)	5	518434	0.2634	0.2634	-0.0559374	0.0129098	1.75239e-05
rs79150079	ebi-a-GCST90016978	Gut microbiota abundance (genus Christensenellaceae R 7group id.11283)	5	29352420	0.0716	0.0716	0.121547	0.0270977	9.41803e-06
rs11752800	ebi-a-GCST90016978	Gut microbiota abundance (genus Christensenellaceae R 7group id.11283)	6	39193418	0.336	0.336	0.0513586	0.0121355	3.01689e-05
rs4076564	ebi-a-GCST90016978	Gut microbiota abundance (genus Christensenellaceae R 7group id.11283)	6	169640257	0.0388	0.0388	-0.177592	0.0399271	2.07601e-05
rs77581107	ebi-a-GCST90016978	Gut microbiota abundance (genus Christensenellaceae R 7group id.11283)	6	4071055	0.0805	0.0805	0.0918297	0.0230239	4.88799e-05
rs9328421	ebi-a-GCST90016978	Gut microbiota abundance (genus Christensenellaceae R 7group id.11283)	6	793764	0.7008	0.2992	0.0542316	0.0129244	2.77434e-05
rs12672417	ebi-a-GCST90016978	Gut microbiota abundance (genus Christensenellaceae R 7group id.11283)	7	98701971	0.0577	0.0577	-0.111491	0.0258625	2.56779e-05
rs150870	ebi-a-GCST90016978	Gut microbiota abundance (genus Christensenellaceae R 7group id.11283)	7	73537628	0.8181	0.1819	-0.0593238	0.013689	1.51248e-05
rs57426645	ebi-a-GCST90016978	Gut microbiota abundance (genus Christensenellaceae R 7group id.11283)	7	157653129	0.1382	0.1382	-0.0766072	0.0187216	4.2841e-05
rs62467127	ebi-a-GCST90016978	Gut microbiota abundance (genus Christensenellaceae R 7group id.11283)	7	118096925	0.0447	0.0447	0.114108	0.0251983	3.25364e-06
rs77715569	ebi-a-GCST90016978	Gut microbiota abundance (genus Christensenellaceae R 7group id.11283)	7	127850860	0.0596	0.0596	-0.0993322	0.0236642	2.29657e-05
rs17070620	ebi-a-GCST90016978	Gut microbiota abundance (genus Christensenellaceae R 7group id.11283)	8	4419611	0.1352	0.1352	-0.064221	0.0155483	3.28821e-05
rs870002	ebi-a-GCST90016978	Gut microbiota abundance (genus Christensenellaceae R 7group id.11283)	8	62220151	0.504	0.496	-0.0464516	0.0111551	2.48674e-05
rs72706624	ebi-a-GCST90016978	Gut microbiota abundance (genus Christensenellaceae R 7group id.11283)	9	15518852	0.1014	0.1014	0.0808826	0.0200223	4.59209e-05
rs892686	ebi-a-GCST90016978	Gut microbiota abundance (genus Christensenellaceae R 7group id.11283)	9	83043376	0.4513	0.4513	0.0514099	0.011136	3.96862e-06
rs1416227	ebi-a-GCST90016978	Gut microbiota abundance (genus Christensenellaceae R 7group id.11283)	10	44015690	0.8628	0.1372	-0.0689055	0.0158261	1.53518e-05
rs2817662	ebi-a-GCST90016978	Gut microbiota abundance (genus Christensenellaceae R 7group id.11283)	10	98926565	0.7356	0.2644	0.0523193	0.0127858	4.48735e-05
rs78521377	ebi-a-GCST90016978	Gut microbiota abundance (genus Christensenellaceae R 7group id.11283)	10	126448374	0.0527	0.0527	0.124992	0.0274797	5.60673e-06
rs117186816	ebi-a-GCST90016978	Gut microbiota abundance (genus Christensenellaceae R 7group id.11283)	11	123936128	0.0646	0.0646	-0.19107	0.0445224	3.52152e-05
rs2729874	ebi-a-GCST90016978	Gut microbiota abundance (genus Christensenellaceae R 7group id.11283)	11	19532439	0.84	0.16	0.0668728	0.016667	4.67929e-05
rs72975101	ebi-a-GCST90016978	Gut microbiota abundance (genus Christensenellaceae R 7group id.11283)	11	105912913	0.1581	0.1581	0.0666427	0.0159592	2.71782e-05
rs1310680	ebi-a-GCST90016978	Gut microbiota abundance (genus Christensenellaceae R 7group id.11283)	12	90768963	0.5408	0.4592	-0.0468694	0.0112486	3.2045e-05
rs16930076	ebi-a-GCST90016978	Gut microbiota abundance (genus Christensenellaceae R 7group id.11283)	12	26233778	0.1481	0.1481	-0.0662985	0.0149868	1.25219e-05
rs7132508	ebi-a-GCST90016978	Gut microbiota abundance (genus Christensenellaceae R 7group id.11283)	12	130984458	0.4493	0.4493	0.0476531	0.0111575	2.00009e-05
rs73298424	ebi-a-GCST90016978	Gut microbiota abundance (genus Christensenellaceae R 7group id.11283)	12	25669626	0.0328	0.0328	0.187964	0.0462774	2.40708e-05
rs1042897	ebi-a-GCST90016978	Gut microbiota abundance (genus Christensenellaceae R 7group id.11283)	14	100748623	0.9115	0.0885	0.0805037	0.0189757	2.00895e-05
rs1656637	ebi-a-GCST90016978	Gut microbiota abundance (genus Christensenellaceae R 7group id.11283)	15	26379988	0.2018	0.2018	0.0571913	0.0131332	1.25774e-05
rs34805499	ebi-a-GCST90016978	Gut microbiota abundance (genus Christensenellaceae R 7group id.11283)	16	15838228	0.0606	0.0606	-0.163457	0.0385685	1.65772e-05
rs11657095	ebi-a-GCST90016978	Gut microbiota abundance (genus Christensenellaceae R 7group id.11283)	17	55426698	0.1461	0.1461	0.0674035	0.0162725	3.54462e-05
rs12451706	ebi-a-GCST90016978	Gut microbiota abundance (genus Christensenellaceae R 7group id.11283)	17	834903	0.6213	0.3787	-0.0462158	0.0113723	3.09692e-05
rs7211194	ebi-a-GCST90016978	Gut microbiota abundance (genus Christensenellaceae R 7group id.11283)	17	13541941	0.4314	0.4314	0.0477075	0.0112467	2.35109e-05
rs17081797	ebi-a-GCST90016978	Gut microbiota abundance (genus Christensenellaceae R 7group id.11283)	18	67555560	0.0686	0.0686	-0.0904325	0.0204253	3.34033e-06
rs71366535	ebi-a-GCST90016978	Gut microbiota abundance (genus Christensenellaceae R 7group id.11283)	18	77277478	0.0726	0.0726	-0.154587	0.0364729	2.01136e-05
rs73952017	ebi-a-GCST90016978	Gut microbiota abundance (genus Christensenellaceae R 7group id.11283)	18	1779609	0.0875	0.0875	-0.0862164	0.0194354	8.45766e-06
rs60954665	ebi-a-GCST90016978	Gut microbiota abundance (genus Christensenellaceae R 7group id.11283)	19	35883736	0.5099	0.4901	0.049815	0.0110787	7.13181e-06
rs62132810	ebi-a-GCST90016978	Gut microbiota abundance (genus Christensenellaceae R 7group id.11283)	19	49279227	0.1083	0.1083	-0.0828853	0.0179623	5.66709e-06
rs114334512	ebi-a-GCST90016978	Gut microbiota abundance (genus Christensenellaceae R 7group id.11283)	21	47624548	0.0417	0.0417	-0.151058	0.0363368	3.5794e-05
rs76659943	ebi-a-GCST90016978	Gut microbiota abundance (genus Christensenellaceae R 7group id.11283)	22	45276731	0.0686	0.0686	-0.0951865	0.0229886	3.43218e-05
rs9608766	ebi-a-GCST90016978	Gut microbiota abundance (genus Christensenellaceae R 7group id.11283)	22	29828040	0.1481	0.1481	-0.0636729	0.0151799	2.39056e-05
rs1011281	ebi-a-GCST90016979	Gut microbiota abundance (genus Clostridium innocuum group id.14397)	1	42570834	0.2962	0.2962	0.103824	0.0244064	2.28171e-05
rs6577484	ebi-a-GCST90016979	Gut microbiota abundance (genus Clostridium innocuum group id.14397)	1	8419420	0.1481	0.1481	0.160425	0.0360857	8.40601e-06
rs6670526	ebi-a-GCST90016979	Gut microbiota abundance (genus Clostridium innocuum group id.14397)	1	239725415	0.9314	0.0686	-0.16992	0.0418285	4.92051e-05
rs6680088	ebi-a-GCST90016979	Gut microbiota abundance (genus Clostridium innocuum group id.14397)	1	174020506	0.1163	0.1163	0.137957	0.0319932	2.60238e-05
rs6782722	ebi-a-GCST90016979	Gut microbiota abundance (genus Clostridium innocuum group id.14397)	3	22212943	0.4732	0.4732	0.0916077	0.0219933	3.52631e-05
rs73126515	ebi-a-GCST90016979	Gut microbiota abundance (genus Clostridium innocuum group id.14397)	3	63620340	0.1123	0.1123	0.156006	0.0372516	2.22055e-05
rs9784302	ebi-a-GCST90016979	Gut microbiota abundance (genus Clostridium innocuum group id.14397)	3	5997295	0.2276	0.2276	0.111425	0.0276089	4.69159e-05
rs12640897	ebi-a-GCST90016979	Gut microbiota abundance (genus Clostridium innocuum group id.14397)	4	23705489	0.4751	0.4751	-0.0956216	0.0219522	1.45312e-05
rs2572355	ebi-a-GCST90016979	Gut microbiota abundance (genus Clostridium innocuum group id.14397)	4	48967493	0.5298	0.4702	-0.0942568	0.0218643	1.77599e-05
rs9312488	ebi-a-GCST90016979	Gut microbiota abundance (genus Clostridium innocuum group id.14397)	4	171637651	0.2515	0.2515	0.108866	0.0263798	3.01287e-05
rs10074000	ebi-a-GCST90016979	Gut microbiota abundance (genus Clostridium innocuum group id.14397)	5	113126539	0.4135	0.4135	-0.102648	0.0227508	6.99939e-06
rs12655197	ebi-a-GCST90016979	Gut microbiota abundance (genus Clostridium innocuum group id.14397)	5	41441272	0.4791	0.4791	0.0965432	0.0221719	1.4992e-05
rs40656	ebi-a-GCST90016979	Gut microbiota abundance (genus Clostridium innocuum group id.14397)	5	9368158	0.1889	0.1889	0.142664	0.0311021	8.61529e-06
rs4869133	ebi-a-GCST90016979	Gut microbiota abundance (genus Clostridium innocuum group id.14397)	5	95717619	0.0885	0.0885	-0.180591	0.0409505	7.24453e-06
rs55884701	ebi-a-GCST90016979	Gut microbiota abundance (genus Clostridium innocuum group id.14397)	5	176089861	0.17	0.17	0.124407	0.0300485	4.63298e-05
rs6890185	ebi-a-GCST90016979	Gut microbiota abundance (genus Clostridium innocuum group id.14397)	5	71186626	0.6889	0.3111	-0.113424	0.0233137	1.12243e-06
rs986276	ebi-a-GCST90016979	Gut microbiota abundance (genus Clostridium innocuum group id.14397)	5	82040139	0.9185	0.0815	0.162685	0.0410194	1.97401e-05
rs17644657	ebi-a-GCST90016979	Gut microbiota abundance (genus Clostridium innocuum group id.14397)	6	41240941	0.3867	0.3867	0.0974254	0.0223921	1.43496e-05
rs17733783	ebi-a-GCST90016979	Gut microbiota abundance (genus Clostridium innocuum group id.14397)	7	127638722	0.0775	0.0775	-0.177272	0.0412218	2.11232e-05
rs4352831	ebi-a-GCST90016979	Gut microbiota abundance (genus Clostridium innocuum group id.14397)	8	132358915	0.669	0.331	0.102689	0.0240785	1.79949e-05
rs117800483	ebi-a-GCST90016979	Gut microbiota abundance (genus Clostridium innocuum group id.14397)	9	78458627	0.0596	0.0596	0.196783	0.0482895	4.00101e-05
rs11792329	ebi-a-GCST90016979	Gut microbiota abundance (genus Clostridium innocuum group id.14397)	9	107194171	0.1332	0.1332	0.146366	0.0334894	1.41534e-05
rs7899054	ebi-a-GCST90016979	Gut microbiota abundance (genus Clostridium innocuum group id.14397)	10	67305329	0.3678	0.3678	-0.0993046	0.0228834	1.58639e-05
rs11537187	ebi-a-GCST90016979	Gut microbiota abundance (genus Clostridium innocuum group id.14397)	11	97071896	0.1362	0.1362	0.123409	0.0295884	3.51366e-05
rs6589731	ebi-a-GCST90016979	Gut microbiota abundance (genus Clostridium innocuum group id.14397)	11	119185133	0.5924	0.4076	-0.0951906	0.0227876	3.38493e-05
rs75947662	ebi-a-GCST90016979	Gut microbiota abundance (genus Clostridium innocuum group id.14397)	11	8056953	0.0596	0.0596	0.215764	0.0512401	2.88975e-05
rs10506058	ebi-a-GCST90016979	Gut microbiota abundance (genus Clostridium innocuum group id.14397)	12	30268485	0.3966	0.3966	0.0997048	0.0221926	8.92442e-06
rs11182845	ebi-a-GCST90016979	Gut microbiota abundance (genus Clostridium innocuum group id.14397)	12	45517282	0.164	0.164	-0.116005	0.0283259	4.46427e-05
rs17108388	ebi-a-GCST90016979	Gut microbiota abundance (genus Clostridium innocuum group id.14397)	14	71161662	0.0408	0.0408	-0.182204	0.0461399	4.57699e-05
rs77845139	ebi-a-GCST90016979	Gut microbiota abundance (genus Clostridium innocuum group id.14397)	15	59704208	0.2952	0.2952	-0.114993	0.0257186	8.40621e-06
rs8040610	ebi-a-GCST90016979	Gut microbiota abundance (genus Clostridium innocuum group id.14397)	15	89299343	0.0547	0.0547	-0.196503	0.0477607	4.78586e-05
rs4887910	ebi-a-GCST90016979	Gut microbiota abundance (genus Clostridium innocuum group id.14397)	16	73363039	0.6819	0.3181	-0.0967583	0.0238479	4.67466e-05
rs113309568	ebi-a-GCST90016979	Gut microbiota abundance (genus Clostridium innocuum group id.14397)	17	40246221	0.0646	0.0646	0.190801	0.0443362	2.26809e-05
rs7219408	ebi-a-GCST90016979	Gut microbiota abundance (genus Clostridium innocuum group id.14397)	17	50337982	0.1402	0.1402	-0.128401	0.031612	4.63778e-05
rs9913235	ebi-a-GCST90016979	Gut microbiota abundance (genus Clostridium innocuum group id.14397)	17	54795340	0.0825	0.0825	0.162592	0.0394773	3.92211e-05
rs1942371	ebi-a-GCST90016979	Gut microbiota abundance (genus Clostridium innocuum group id.14397)	18	69274308	0.1302	0.1302	-0.157938	0.034187	4.0634e-06
rs61267978	ebi-a-GCST90016979	Gut microbiota abundance (genus Clostridium innocuum group id.14397)	18	6348227	0.1243	0.1243	0.14708	0.0320875	5.58509e-06
rs60373480	ebi-a-GCST90016979	Gut microbiota abundance (genus Clostridium innocuum group id.14397)	19	32576986	0.1809	0.1809	-0.121589	0.0277469	1.4286e-05
rs28442115	ebi-a-GCST90016979	Gut microbiota abundance (genus Clostridium innocuum group id.14397)	20	18110196	0.1769	0.1769	-0.12007	0.0277173	2.02125e-05
rs11264403	ebi-a-GCST90016980	Gut microbiota abundance (genus Clostridium sensustricto1 id.1873)	1	155676492	0.0398	0.0398	-0.139061	0.0334454	7.7555e-06
rs2817172	ebi-a-GCST90016980	Gut microbiota abundance (genus Clostridium sensustricto1 id.1873)	1	3041519	0.4125	0.4125	0.058139	0.0124492	2.76656e-06
rs3789670	ebi-a-GCST90016980	Gut microbiota abundance (genus Clostridium sensustricto1 id.1873)	1	230843714	0.1014	0.1014	-0.0822844	0.0190923	2.40082e-05
rs4908133	ebi-a-GCST90016980	Gut microbiota abundance (genus Clostridium sensustricto1 id.1873)	1	101816579	0.5517	0.4483	0.0499071	0.0120013	3.56911e-05
rs12478635	ebi-a-GCST90016980	Gut microbiota abundance (genus Clostridium sensustricto1 id.1873)	2	209120258	0.2177	0.2177	0.0632777	0.0150925	2.33179e-05
rs72961848	ebi-a-GCST90016980	Gut microbiota abundance (genus Clostridium sensustricto1 id.1873)	2	118482463	0.1481	0.1481	-0.0732733	0.017069	1.62091e-05
rs12186080	ebi-a-GCST90016980	Gut microbiota abundance (genus Clostridium sensustricto1 id.1873)	3	132596627	0.161	0.161	0.072899	0.0163222	1.05436e-05
rs141260127	ebi-a-GCST90016980	Gut microbiota abundance (genus Clostridium sensustricto1 id.1873)	3	49374250	0.0318	0.0318	0.186138	0.0433256	2.11281e-05
rs73181122	ebi-a-GCST90016980	Gut microbiota abundance (genus Clostridium sensustricto1 id.1873)	3	178093371	0.0656	0.0656	-0.169279	0.0397884	2.35131e-05
rs1382753	ebi-a-GCST90016980	Gut microbiota abundance (genus Clostridium sensustricto1 id.1873)	4	12144015	0.4732	0.4732	0.0490408	0.0119705	3.75103e-05
rs4689332	ebi-a-GCST90016980	Gut microbiota abundance (genus Clostridium sensustricto1 id.1873)	4	6082385	0.6034	0.3966	0.0513862	0.012506	4.772e-05
rs74604191	ebi-a-GCST90016980	Gut microbiota abundance (genus Clostridium sensustricto1 id.1873)	4	159487229	0.0547	0.0547	-0.134271	0.031107	2.04762e-05
rs115807074	ebi-a-GCST90016980	Gut microbiota abundance (genus Clostridium sensustricto1 id.1873)	5	84997131	0.0497	0.0497	-0.22736	0.0492575	4.31688e-06
rs1011676	ebi-a-GCST90016980	Gut microbiota abundance (genus Clostridium sensustricto1 id.1873)	6	99374400	0.0636	0.0636	0.0947349	0.022962	3.77938e-05
rs12194885	ebi-a-GCST90016980	Gut microbiota abundance (genus Clostridium sensustricto1 id.1873)	6	168410351	0.1789	0.1789	0.0665972	0.0159401	3.22389e-05
rs2472880	ebi-a-GCST90016980	Gut microbiota abundance (genus Clostridium sensustricto1 id.1873)	6	96860130	0.7932	0.2068	0.0643456	0.0156376	3.34588e-05
rs2812702	ebi-a-GCST90016980	Gut microbiota abundance (genus Clostridium sensustricto1 id.1873)	6	80395021	0.0298	0.0298	-0.190993	0.0474246	4.94288e-05
rs550843	ebi-a-GCST90016980	Gut microbiota abundance (genus Clostridium sensustricto1 id.1873)	6	165722832	0.1491	0.1491	-0.0783246	0.0169209	2.05069e-06
rs62397761	ebi-a-GCST90016980	Gut microbiota abundance (genus Clostridium sensustricto1 id.1873)	6	48093014	0.2863	0.2863	0.0603818	0.013682	1.47231e-05
rs73559615	ebi-a-GCST90016980	Gut microbiota abundance (genus Clostridium sensustricto1 id.1873)	6	133668846	0.1113	0.1113	0.0759805	0.0179908	2.32831e-05
rs7740883	ebi-a-GCST90016980	Gut microbiota abundance (genus Clostridium sensustricto1 id.1873)	6	144022388	0.4851	0.4851	-0.0515265	0.0119209	1.64687e-05
rs4723021	ebi-a-GCST90016980	Gut microbiota abundance (genus Clostridium sensustricto1 id.1873)	7	30934659	0.0577	0.0577	-0.104969	0.0243117	1.08911e-05
rs740096	ebi-a-GCST90016980	Gut microbiota abundance (genus Clostridium sensustricto1 id.1873)	7	8474778	0.2197	0.2197	0.0588768	0.0143325	4.45625e-05
rs4419806	ebi-a-GCST90016980	Gut microbiota abundance (genus Clostridium sensustricto1 id.1873)	8	85641852	0.8241	0.1759	0.0679895	0.0160439	3.34249e-05
rs10114340	ebi-a-GCST90016980	Gut microbiota abundance (genus Clostridium sensustricto1 id.1873)	9	801375	0.2992	0.2992	0.0575268	0.0141442	4.83938e-05
rs10991666	ebi-a-GCST90016980	Gut microbiota abundance (genus Clostridium sensustricto1 id.1873)	9	108240821	0.1511	0.1511	-0.0692011	0.0168251	3.6976e-05
rs12341505	ebi-a-GCST90016980	Gut microbiota abundance (genus Clostridium sensustricto1 id.1873)	9	136710881	0.1113	0.1113	0.0810718	0.0180121	4.8217e-06
rs2890743	ebi-a-GCST90016980	Gut microbiota abundance (genus Clostridium sensustricto1 id.1873)	9	7235992	0.0895	0.0895	0.0817052	0.020071	1.92824e-05
rs7853732	ebi-a-GCST90016980	Gut microbiota abundance (genus Clostridium sensustricto1 id.1873)	9	87869497	0.2833	0.2833	0.0528945	0.0130045	4.45584e-05
rs78623040	ebi-a-GCST90016980	Gut microbiota abundance (genus Clostridium sensustricto1 id.1873)	9	74346553	0.0646	0.0646	-0.152611	0.037015	3.66657e-05
rs2795528	ebi-a-GCST90016980	Gut microbiota abundance (genus Clostridium sensustricto1 id.1873)	10	43270264	0.0487	0.0487	-0.184315	0.0392204	2.72038e-06
rs9332107	ebi-a-GCST90016980	Gut microbiota abundance (genus Clostridium sensustricto1 id.1873)	10	96699789	0.0944	0.0944	0.0917573	0.0219267	2.27395e-05
rs10897319	ebi-a-GCST90016980	Gut microbiota abundance (genus Clostridium sensustricto1 id.1873)	11	62809706	0.2684	0.2684	0.0614085	0.0140685	1.59375e-05
rs116847295	ebi-a-GCST90016980	Gut microbiota abundance (genus Clostridium sensustricto1 id.1873)	12	43485015	0.0755	0.0755	0.110021	0.0246032	4.58121e-06
rs117217708	ebi-a-GCST90016980	Gut microbiota abundance (genus Clostridium sensustricto1 id.1873)	12	75953780	0.0427	0.0427	0.162198	0.0394253	4.47054e-05
rs2649976	ebi-a-GCST90016980	Gut microbiota abundance (genus Clostridium sensustricto1 id.1873)	12	119173703	0.7604	0.2396	0.0597552	0.0144337	3.43748e-05
rs117136834	ebi-a-GCST90016980	Gut microbiota abundance (genus Clostridium sensustricto1 id.1873)	13	40826366	0.0398	0.0398	0.128451	0.0304844	2.79686e-05
rs1740591	ebi-a-GCST90016980	Gut microbiota abundance (genus Clostridium sensustricto1 id.1873)	14	93527802	0.7724	0.2276	0.0575465	0.014174	4.8791e-05
rs7154803	ebi-a-GCST90016980	Gut microbiota abundance (genus Clostridium sensustricto1 id.1873)	14	20289237	0.3072	0.3072	0.0734225	0.0175544	2.84682e-05
rs7155516	ebi-a-GCST90016980	Gut microbiota abundance (genus Clostridium sensustricto1 id.1873)	14	23263384	0.9105	0.0895	-0.102675	0.0236088	1.74647e-05
rs4887351	ebi-a-GCST90016980	Gut microbiota abundance (genus Clostridium sensustricto1 id.1873)	15	88593597	0.2435	0.2435	-0.0572443	0.0135786	2.30999e-05
rs66602670	ebi-a-GCST90016980	Gut microbiota abundance (genus Clostridium sensustricto1 id.1873)	15	50699689	0.3012	0.3012	0.0527827	0.0132785	4.70327e-05
rs12920154	ebi-a-GCST90016980	Gut microbiota abundance (genus Clostridium sensustricto1 id.1873)	16	62283393	0.3748	0.3748	-0.0501081	0.0123388	4.783e-05
rs56188186	ebi-a-GCST90016980	Gut microbiota abundance (genus Clostridium sensustricto1 id.1873)	16	87710690	0.0755	0.0755	0.0957371	0.0218397	1.11183e-05
rs10406006	ebi-a-GCST90016980	Gut microbiota abundance (genus Clostridium sensustricto1 id.1873)	19	50121022	0.3032	0.3032	-0.0526825	0.0129361	4.92754e-05
rs17394442	ebi-a-GCST90016980	Gut microbiota abundance (genus Clostridium sensustricto1 id.1873)	20	54156698	0.0427	0.0427	-0.155641	0.0348447	1.15016e-05
rs6080725	ebi-a-GCST90016980	Gut microbiota abundance (genus Clostridium sensustricto1 id.1873)	20	17490410	0.2863	0.2863	-0.0567867	0.0135872	4.43629e-05
rs5754080	ebi-a-GCST90016980	Gut microbiota abundance (genus Clostridium sensustricto1 id.1873)	22	32825944	0.3718	0.3718	-0.049375	0.0119944	3.90706e-05
rs5756255	ebi-a-GCST90016980	Gut microbiota abundance (genus Clostridium sensustricto1 id.1873)	22	36998907	0.5567	0.4433	-0.0520122	0.0122746	2.44281e-05
rs5769147	ebi-a-GCST90016980	Gut microbiota abundance (genus Clostridium sensustricto1 id.1873)	22	47172915	0.5726	0.4274	0.0515252	0.0119567	1.63057e-05
rs881532	ebi-a-GCST90016980	Gut microbiota abundance (genus Clostridium sensustricto1 id.1873)	22	47806774	0.5229	0.4771	0.0527997	0.0119569	1.10068e-05
rs2002846	ebi-a-GCST90016981	Gut microbiota abundance (genus Collinsella id.815)	1	19636991	0.4225	0.4225	0.0503958	0.0120089	3.09892e-05
rs6737109	ebi-a-GCST90016981	Gut microbiota abundance (genus Collinsella id.815)	2	23179531	0.4254	0.4254	-0.0500978	0.0121328	3.99751e-05
rs73052258	ebi-a-GCST90016981	Gut microbiota abundance (genus Collinsella id.815)	2	195739311	0.0964	0.0964	0.0930178	0.0202658	1.71581e-06
rs11921290	ebi-a-GCST90016981	Gut microbiota abundance (genus Collinsella id.815)	3	61081768	0.1551	0.1551	-0.0725275	0.0167128	1.74157e-05
rs62274854	ebi-a-GCST90016981	Gut microbiota abundance (genus Collinsella id.815)	3	167576559	0.1262	0.1262	0.0760624	0.019064	4.63917e-05
rs71312026	ebi-a-GCST90016981	Gut microbiota abundance (genus Collinsella id.815)	3	22103913	0.0686	0.0686	-0.113134	0.0274038	4.8257e-05
rs73149390	ebi-a-GCST90016981	Gut microbiota abundance (genus Collinsella id.815)	3	25581767	0.0457	0.0457	0.163646	0.0390455	2.35879e-05
rs793363	ebi-a-GCST90016981	Gut microbiota abundance (genus Collinsella id.815)	3	64943326	0.1233	0.1233	0.0774181	0.0187735	4.04967e-05
rs2905630	ebi-a-GCST90016981	Gut microbiota abundance (genus Collinsella id.815)	4	105464320	0.2425	0.2425	0.0563001	0.0139657	4.3481e-05
rs75672793	ebi-a-GCST90016981	Gut microbiota abundance (genus Collinsella id.815)	4	149818294	0.0706	0.0706	-0.108908	0.0240522	6.1355e-06
rs7687944	ebi-a-GCST90016981	Gut microbiota abundance (genus Collinsella id.815)	4	37480054	0.0606	0.0606	0.115033	0.0292359	2.27143e-05
rs55866663	ebi-a-GCST90016981	Gut microbiota abundance (genus Collinsella id.815)	5	151092008	0.3917	0.3917	-0.0487408	0.0120483	3.6976e-05
rs10080836	ebi-a-GCST90016981	Gut microbiota abundance (genus Collinsella id.815)	6	150894838	0.0765	0.0765	0.0846074	0.0198972	2.23224e-05
rs12528285	ebi-a-GCST90016981	Gut microbiota abundance (genus Collinsella id.815)	6	92775210	0.0944	0.0944	0.0836928	0.0202142	3.78852e-05
rs9351249	ebi-a-GCST90016981	Gut microbiota abundance (genus Collinsella id.815)	6	91740227	0.0954	0.0954	-0.0841303	0.019758	2.50859e-05
rs11515018	ebi-a-GCST90016981	Gut microbiota abundance (genus Collinsella id.815)	7	155003562	0.5497	0.4503	-0.0504705	0.0119821	2.92456e-05
rs215262	ebi-a-GCST90016981	Gut microbiota abundance (genus Collinsella id.815)	7	83185442	0.335	0.335	-0.0507413	0.0124626	4.176e-05
rs56013621	ebi-a-GCST90016981	Gut microbiota abundance (genus Collinsella id.815)	7	154219513	0.1581	0.1581	-0.0710646	0.0163934	1.5301e-05
rs60196894	ebi-a-GCST90016981	Gut microbiota abundance (genus Collinsella id.815)	7	155797481	0.0408	0.0408	0.169073	0.0410085	2.90964e-05
rs62448871	ebi-a-GCST90016981	Gut microbiota abundance (genus Collinsella id.815)	7	24465024	0.4612	0.4612	-0.0540309	0.0120324	6.7825e-06
rs10958700	ebi-a-GCST90016981	Gut microbiota abundance (genus Collinsella id.815)	8	38310910	0.2604	0.2604	-0.0582694	0.0138594	2.49546e-05
rs11203722	ebi-a-GCST90016981	Gut microbiota abundance (genus Collinsella id.815)	8	15720845	0.0507	0.0507	0.107594	0.0262204	3.95549e-05
rs1482216	ebi-a-GCST90016981	Gut microbiota abundance (genus Collinsella id.815)	8	26142571	0.0447	0.0447	0.233623	0.0530685	1.33653e-05
rs1324952	ebi-a-GCST90016981	Gut microbiota abundance (genus Collinsella id.815)	9	115694415	0.8161	0.1839	0.0681167	0.0154877	1.32035e-05
rs2519093	ebi-a-GCST90016981	Gut microbiota abundance (genus Collinsella id.815)	9	136141870	0.1849	0.1849	0.0641207	0.014859	1.8268e-05
rs76825561	ebi-a-GCST90016981	Gut microbiota abundance (genus Collinsella id.815)	9	445816	0.0726	0.0726	-0.168315	0.0407822	4.31489e-05
rs11597285	ebi-a-GCST90016981	Gut microbiota abundance (genus Collinsella id.815)	10	8589813	0.4245	0.4245	-0.0537947	0.0120548	9.37605e-06
rs4749842	ebi-a-GCST90016981	Gut microbiota abundance (genus Collinsella id.815)	10	9277702	0.1044	0.1044	-0.082849	0.020369	3.64888e-05
rs7080458	ebi-a-GCST90016981	Gut microbiota abundance (genus Collinsella id.815)	10	73307253	0.2137	0.2137	-0.0633065	0.0148963	2.29013e-05
rs915121	ebi-a-GCST90016981	Gut microbiota abundance (genus Collinsella id.815)	10	121189480	0.2734	0.2734	-0.0558243	0.0134446	4.20194e-05
rs10836123	ebi-a-GCST90016981	Gut microbiota abundance (genus Collinsella id.815)	11	33882469	0.1909	0.1909	0.0622506	0.0152231	4.50412e-05
rs10890671	ebi-a-GCST90016981	Gut microbiota abundance (genus Collinsella id.815)	11	107123199	0.4732	0.4732	0.0537401	0.0118848	6.52139e-06
rs112738724	ebi-a-GCST90016981	Gut microbiota abundance (genus Collinsella id.815)	11	9614063	0.0567	0.0567	-0.103975	0.0248442	3.07171e-05
rs12815732	ebi-a-GCST90016981	Gut microbiota abundance (genus Collinsella id.815)	12	27353680	0.0586	0.0586	0.120115	0.0283272	2.75347e-05
rs142148393	ebi-a-GCST90016981	Gut microbiota abundance (genus Collinsella id.815)	13	60976771	0.0616	0.0616	-0.113229	0.0260145	1.62645e-05
rs2181686	ebi-a-GCST90016981	Gut microbiota abundance (genus Collinsella id.815)	13	76273801	0.9225	0.0775	-0.0894808	0.022279	3.71236e-05
rs9541268	ebi-a-GCST90016981	Gut microbiota abundance (genus Collinsella id.815)	13	68610061	0.0964	0.0964	0.09597	0.0197312	8.79427e-07
rs61990760	ebi-a-GCST90016981	Gut microbiota abundance (genus Collinsella id.815)	14	61555972	0.167	0.167	0.0648985	0.015161	1.55096e-05
rs61994043	ebi-a-GCST90016981	Gut microbiota abundance (genus Collinsella id.815)	14	102285079	0.0527	0.0527	-0.109512	0.0252728	1.77828e-05
rs17575006	ebi-a-GCST90016981	Gut microbiota abundance (genus Collinsella id.815)	15	38928501	0.165	0.165	0.0655652	0.016524	4.68878e-05
rs7179874	ebi-a-GCST90016981	Gut microbiota abundance (genus Collinsella id.815)	15	94962021	0.1958	0.1958	0.0714048	0.0158575	1.14881e-05
rs56247500	ebi-a-GCST90016981	Gut microbiota abundance (genus Collinsella id.815)	18	52558243	0.2028	0.2028	-0.0646509	0.0150828	2.2075e-05
rs1496626	ebi-a-GCST90016981	Gut microbiota abundance (genus Collinsella id.815)	19	31760841	0.1541	0.1541	-0.0722307	0.01616	6.78172e-06
rs149807560	ebi-a-GCST90016981	Gut microbiota abundance (genus Collinsella id.815)	19	56526640	0.0895	0.0895	-0.104264	0.0235841	7.09872e-06
rs60455905	ebi-a-GCST90016981	Gut microbiota abundance (genus Collinsella id.815)	19	16259051	0.0616	0.0616	0.118854	0.0284617	3.24071e-05
rs2103510	ebi-a-GCST90016981	Gut microbiota abundance (genus Collinsella id.815)	21	29355467	0.1312	0.1312	0.0786551	0.0168217	2.42477e-06
rs6007046	ebi-a-GCST90016981	Gut microbiota abundance (genus Collinsella id.815)	22	45852024	0.2048	0.2048	0.0606139	0.0147202	4.42293e-05
rs305411	ebi-a-GCST90016982	Gut microbiota abundance (genus Coprobacter id.949)	1	88233128	0.1352	0.1352	0.129218	0.0264518	1.00907e-06
rs6429157	ebi-a-GCST90016982	Gut microbiota abundance (genus Coprobacter id.949)	1	239981643	0.4573	0.4573	0.0723252	0.0172436	2.75125e-05
rs12996055	ebi-a-GCST90016982	Gut microbiota abundance (genus Coprobacter id.949)	2	137223458	0.1918	0.1918	0.0921817	0.0209405	8.07644e-06
rs1518835	ebi-a-GCST90016982	Gut microbiota abundance (genus Coprobacter id.949)	2	4277523	0.4732	0.4732	-0.0757788	0.0176754	1.92837e-05
rs1921301	ebi-a-GCST90016982	Gut microbiota abundance (genus Coprobacter id.949)	2	67439004	0.2515	0.2515	-0.0774755	0.0189044	4.69008e-05
rs62177393	ebi-a-GCST90016982	Gut microbiota abundance (genus Coprobacter id.949)	2	153117634	0.1342	0.1342	0.119569	0.0268618	1.07293e-05
rs74919520	ebi-a-GCST90016982	Gut microbiota abundance (genus Coprobacter id.949)	2	32242452	0.1282	0.1282	0.125703	0.0276296	5.76328e-06
rs3828477	ebi-a-GCST90016982	Gut microbiota abundance (genus Coprobacter id.949)	3	46483717	0.2813	0.2813	-0.0912179	0.019569	2.88975e-06
rs75622795	ebi-a-GCST90016982	Gut microbiota abundance (genus Coprobacter id.949)	3	116864337	0.1521	0.1521	-0.104852	0.0255022	4.07878e-05
rs7627105	ebi-a-GCST90016982	Gut microbiota abundance (genus Coprobacter id.949)	3	155964466	0.7396	0.2604	-0.0805335	0.0205515	4.96044e-05
rs28402691	ebi-a-GCST90016982	Gut microbiota abundance (genus Coprobacter id.949)	4	96389240	0.167	0.167	0.110695	0.0251199	9.55675e-06
rs12519921	ebi-a-GCST90016982	Gut microbiota abundance (genus Coprobacter id.949)	5	122830670	0.2078	0.2078	0.0886077	0.02146	4.83704e-05
rs1851932	ebi-a-GCST90016982	Gut microbiota abundance (genus Coprobacter id.949)	5	119893747	0.5209	0.4791	0.0719295	0.0171738	2.74138e-05
rs213863	ebi-a-GCST90016982	Gut microbiota abundance (genus Coprobacter id.949)	6	97234939	0.6909	0.3091	0.0887412	0.0188377	2.34882e-06
rs72821405	ebi-a-GCST90016982	Gut microbiota abundance (genus Coprobacter id.949)	6	4714797	0.0885	0.0885	-0.147365	0.0319978	4.75762e-06
rs74674765	ebi-a-GCST90016982	Gut microbiota abundance (genus Coprobacter id.949)	6	155451730	0.0626	0.0626	-0.151924	0.036979	3.61518e-05
rs1859041	ebi-a-GCST90016982	Gut microbiota abundance (genus Coprobacter id.949)	7	25687828	0.5835	0.4165	0.074805	0.0173919	1.76157e-05
rs62492562	ebi-a-GCST90016982	Gut microbiota abundance (genus Coprobacter id.949)	7	152336022	0.0934	0.0934	0.127147	0.0303378	2.8778e-05
rs73210024	ebi-a-GCST90016982	Gut microbiota abundance (genus Coprobacter id.949)	8	13379433	0.0547	0.0547	-0.181319	0.0431293	3.21959e-05
rs73217588	ebi-a-GCST90016982	Gut microbiota abundance (genus Coprobacter id.949)	8	14044026	0.0785	0.0785	-0.139203	0.0343176	3.49116e-05
rs12000674	ebi-a-GCST90016982	Gut microbiota abundance (genus Coprobacter id.949)	9	83062899	0.0924	0.0924	-0.122572	0.0292359	1.44907e-05
rs12553246	ebi-a-GCST90016982	Gut microbiota abundance (genus Coprobacter id.949)	9	74396144	0.159	0.159	0.100653	0.0242665	3.89466e-05
rs12684609	ebi-a-GCST90016982	Gut microbiota abundance (genus Coprobacter id.949)	9	137784868	0.1978	0.1978	0.100827	0.0220366	6.10183e-06
rs56901066	ebi-a-GCST90016982	Gut microbiota abundance (genus Coprobacter id.949)	9	134211087	0.1034	0.1034	0.130809	0.0324637	4.05285e-05
rs7873365	ebi-a-GCST90016982	Gut microbiota abundance (genus Coprobacter id.949)	9	6899149	0.0427	0.0427	0.156271	0.0374389	3.45955e-05
rs1506784	ebi-a-GCST90016982	Gut microbiota abundance (genus Coprobacter id.949)	10	30909900	0.0875	0.0875	0.139058	0.0338389	2.87462e-05
rs57543781	ebi-a-GCST90016982	Gut microbiota abundance (genus Coprobacter id.949)	10	114824224	0.5477	0.4523	-0.0786591	0.0177472	1.11851e-05
rs143662916	ebi-a-GCST90016982	Gut microbiota abundance (genus Coprobacter id.949)	11	103549974	0.0577	0.0577	0.253264	0.0540141	3.07249e-06
rs3114688	ebi-a-GCST90016982	Gut microbiota abundance (genus Coprobacter id.949)	11	26168678	0.3588	0.3588	0.0756978	0.0182862	4.4317e-05
rs3849987	ebi-a-GCST90016982	Gut microbiota abundance (genus Coprobacter id.949)	11	8210667	0.9016	0.0984	-0.110928	0.0266773	3.01516e-05
rs10848542	ebi-a-GCST90016982	Gut microbiota abundance (genus Coprobacter id.949)	12	1761523	0.2594	0.2594	0.0838293	0.020186	3.65502e-05
rs11532348	ebi-a-GCST90016982	Gut microbiota abundance (genus Coprobacter id.949)	12	98289796	0.1829	0.1829	-0.103931	0.0226826	5.71189e-06
rs45505295	ebi-a-GCST90016982	Gut microbiota abundance (genus Coprobacter id.949)	13	43462352	0.1252	0.1252	0.097885	0.0243058	4.40332e-05
rs9601131	ebi-a-GCST90016982	Gut microbiota abundance (genus Coprobacter id.949)	13	79485372	0.2068	0.2068	0.100039	0.0230095	1.65478e-05
rs9604122	ebi-a-GCST90016982	Gut microbiota abundance (genus Coprobacter id.949)	13	112667537	0.6809	0.3191	0.0808079	0.0189042	2.06381e-05
rs10146834	ebi-a-GCST90016982	Gut microbiota abundance (genus Coprobacter id.949)	14	78417014	0.0636	0.0636	-0.123957	0.0303338	4.64665e-05
rs761976	ebi-a-GCST90016982	Gut microbiota abundance (genus Coprobacter id.949)	14	94365712	0.7316	0.2684	0.0834242	0.0199136	2.35917e-05
rs11865872	ebi-a-GCST90016982	Gut microbiota abundance (genus Coprobacter id.949)	16	16971560	0.829	0.171	0.0926641	0.0223007	4.30457e-05
rs7404725	ebi-a-GCST90016982	Gut microbiota abundance (genus Coprobacter id.949)	16	11648598	0.8141	0.1859	0.0881202	0.0216295	4.32733e-05
rs10852778	ebi-a-GCST90016982	Gut microbiota abundance (genus Coprobacter id.949)	17	74898228	0.1501	0.1501	0.093871	0.0228509	4.66885e-05
rs2015002	ebi-a-GCST90016982	Gut microbiota abundance (genus Coprobacter id.949)	17	72259827	0.6332	0.3668	-0.0762875	0.0175054	1.37607e-05
rs2070604	ebi-a-GCST90016982	Gut microbiota abundance (genus Coprobacter id.949)	17	42855472	0.7445	0.2555	0.0801884	0.0185889	1.42086e-05
rs72837957	ebi-a-GCST90016982	Gut microbiota abundance (genus Coprobacter id.949)	17	5759986	0.1173	0.1173	-0.12364	0.0281528	1.05755e-05
rs2485265	ebi-a-GCST90016982	Gut microbiota abundance (genus Coprobacter id.949)	19	5742107	0.5149	0.4851	-0.0758916	0.0177071	1.94742e-05
rs60460452	ebi-a-GCST90016982	Gut microbiota abundance (genus Coprobacter id.949)	19	49584045	0.1064	0.1064	-0.11246	0.0272144	2.81132e-05
rs143180826	ebi-a-GCST90016982	Gut microbiota abundance (genus Coprobacter id.949)	20	40714305	0.0636	0.0636	0.170495	0.0383445	1.17379e-05
rs189356	ebi-a-GCST90016982	Gut microbiota abundance (genus Coprobacter id.949)	20	57574851	0.5219	0.4781	0.0781125	0.0171916	6.26297e-06
rs6014909	ebi-a-GCST90016982	Gut microbiota abundance (genus Coprobacter id.949)	20	55610535	0.5517	0.4483	-0.0765877	0.0172751	1.1311e-05
rs1010560	ebi-a-GCST90016983	Gut microbiota abundance (genus Coprococcus1 id.11301)	1	30400301	0.2962	0.2962	0.0580232	0.0122722	1.95916e-06
rs12068064	ebi-a-GCST90016983	Gut microbiota abundance (genus Coprococcus1 id.11301)	1	4637714	0.1541	0.1541	-0.0594238	0.0146256	3.69913e-05
rs58842194	ebi-a-GCST90016983	Gut microbiota abundance (genus Coprococcus1 id.11301)	1	167711074	0.5239	0.4761	-0.0456853	0.0110731	3.75889e-05
rs74101919	ebi-a-GCST90016983	Gut microbiota abundance (genus Coprococcus1 id.11301)	1	95424321	0.1869	0.1869	-0.0718988	0.0144651	1.0329e-06
rs78496177	ebi-a-GCST90016983	Gut microbiota abundance (genus Coprococcus1 id.11301)	1	15362694	0.1044	0.1044	0.0787409	0.0198008	4.6609e-05
rs113377546	ebi-a-GCST90016983	Gut microbiota abundance (genus Coprococcus1 id.11301)	2	239303870	0.0895	0.0895	0.0874537	0.0215719	4.02615e-05
rs1485118	ebi-a-GCST90016983	Gut microbiota abundance (genus Coprococcus1 id.11301)	2	151924563	0.2555	0.2555	0.0557745	0.0128214	1.14164e-05
rs1519491	ebi-a-GCST90016983	Gut microbiota abundance (genus Coprococcus1 id.11301)	2	22079770	0.4085	0.4085	0.0499197	0.0113558	8.95282e-06
rs34987154	ebi-a-GCST90016983	Gut microbiota abundance (genus Coprococcus1 id.11301)	2	119772990	0.2356	0.2356	-0.0599763	0.0138799	1.6746e-05
rs78121195	ebi-a-GCST90016983	Gut microbiota abundance (genus Coprococcus1 id.11301)	2	62561908	0.0487	0.0487	-0.121882	0.0294654	2.4193e-05
rs34880121	ebi-a-GCST90016983	Gut microbiota abundance (genus Coprococcus1 id.11301)	3	8808433	0.5765	0.4235	0.0488941	0.0111367	1.17725e-05
rs6764167	ebi-a-GCST90016983	Gut microbiota abundance (genus Coprococcus1 id.11301)	3	139841196	0.7068	0.2932	0.0497388	0.0120437	3.62276e-05
rs73167075	ebi-a-GCST90016983	Gut microbiota abundance (genus Coprococcus1 id.11301)	3	165693143	0.2396	0.2396	0.0573137	0.0127573	8.5686e-06
rs7651576	ebi-a-GCST90016983	Gut microbiota abundance (genus Coprococcus1 id.11301)	3	23785060	0.2127	0.2127	0.0564187	0.0131246	2.27065e-05
rs10000449	ebi-a-GCST90016983	Gut microbiota abundance (genus Coprococcus1 id.11301)	4	112194850	0.3569	0.3569	-0.0489113	0.0114137	1.75764e-05
rs12651253	ebi-a-GCST90016983	Gut microbiota abundance (genus Coprococcus1 id.11301)	4	5118789	0.2376	0.2376	0.0566321	0.0136449	3.45263e-05
rs56405618	ebi-a-GCST90016983	Gut microbiota abundance (genus Coprococcus1 id.11301)	4	174468316	0.1113	0.1113	-0.08963	0.0186508	1.57195e-06
rs959584	ebi-a-GCST90016983	Gut microbiota abundance (genus Coprococcus1 id.11301)	4	186867803	0.9175	0.0825	0.0758355	0.0183664	3.92708e-05
rs12656498	ebi-a-GCST90016983	Gut microbiota abundance (genus Coprococcus1 id.11301)	5	128763144	0.5805	0.4195	-0.0475281	0.0111064	1.93669e-05
rs35561499	ebi-a-GCST90016983	Gut microbiota abundance (genus Coprococcus1 id.11301)	5	34828527	0.8728	0.1272	0.0685682	0.0164476	1.81715e-05
rs4585493	ebi-a-GCST90016983	Gut microbiota abundance (genus Coprococcus1 id.11301)	5	117094645	0.5746	0.4254	-0.0479319	0.0113133	1.53886e-05
rs1576241	ebi-a-GCST90016983	Gut microbiota abundance (genus Coprococcus1 id.11301)	6	72529277	0.4394	0.4394	-0.0510343	0.0109535	3.32859e-06
rs1748296	ebi-a-GCST90016983	Gut microbiota abundance (genus Coprococcus1 id.11301)	6	150288095	0.0716	0.0716	-0.0879594	0.0198569	1.14594e-05
rs12698306	ebi-a-GCST90016983	Gut microbiota abundance (genus Coprococcus1 id.11301)	7	158753069	0.837	0.163	0.0608389	0.0147247	4.58216e-05
rs4612244	ebi-a-GCST90016983	Gut microbiota abundance (genus Coprococcus1 id.11301)	7	43158625	0.492	0.492	0.0475611	0.0110913	1.72639e-05
rs75783733	ebi-a-GCST90016983	Gut microbiota abundance (genus Coprococcus1 id.11301)	7	9408950	0.1332	0.1332	0.0710003	0.0161385	1.22003e-05
rs13272830	ebi-a-GCST90016983	Gut microbiota abundance (genus Coprococcus1 id.11301)	8	5904290	0.3748	0.3748	0.0488581	0.0115516	1.86127e-05
rs940121	ebi-a-GCST90016983	Gut microbiota abundance (genus Coprococcus1 id.11301)	8	123673128	0.0398	0.0398	0.183808	0.0448562	3.39117e-05
rs17645740	ebi-a-GCST90016983	Gut microbiota abundance (genus Coprococcus1 id.11301)	9	78250722	0.1173	0.1173	0.0655751	0.0156387	3.05007e-05
rs28491323	ebi-a-GCST90016983	Gut microbiota abundance (genus Coprococcus1 id.11301)	9	77979692	0.0895	0.0895	0.0794028	0.019245	2.75899e-05
rs7863978	ebi-a-GCST90016983	Gut microbiota abundance (genus Coprococcus1 id.11301)	9	8317236	0.0696	0.0696	0.193209	0.0475145	4.24561e-05
rs10883788	ebi-a-GCST90016983	Gut microbiota abundance (genus Coprococcus1 id.11301)	10	104622953	0.0596	0.0596	0.0947764	0.0228184	3.26355e-05
rs11815382	ebi-a-GCST90016983	Gut microbiota abundance (genus Coprococcus1 id.11301)	10	130482174	0.1531	0.1531	0.0639701	0.0163283	4.67757e-05
rs12411657	ebi-a-GCST90016983	Gut microbiota abundance (genus Coprococcus1 id.11301)	10	71556310	0.3469	0.3469	0.0486001	0.0115423	2.74815e-05
rs4933240	ebi-a-GCST90016983	Gut microbiota abundance (genus Coprococcus1 id.11301)	10	94597528	0.2853	0.2853	0.0521168	0.0125881	3.49213e-05
rs946513	ebi-a-GCST90016983	Gut microbiota abundance (genus Coprococcus1 id.11301)	10	15913820	0.9453	0.0547	-0.205899	0.0460018	8.61847e-06
rs12794898	ebi-a-GCST90016983	Gut microbiota abundance (genus Coprococcus1 id.11301)	11	124554061	0.0944	0.0944	0.0903299	0.0197212	4.9153e-06
rs1602788	ebi-a-GCST90016983	Gut microbiota abundance (genus Coprococcus1 id.11301)	11	79733669	0.2167	0.2167	0.0559723	0.0132667	2.31841e-05
rs73008657	ebi-a-GCST90016983	Gut microbiota abundance (genus Coprococcus1 id.11301)	11	119720735	0.1074	0.1074	0.0742844	0.017308	1.97993e-05
rs73031725	ebi-a-GCST90016983	Gut microbiota abundance (genus Coprococcus1 id.11301)	11	134622282	0.0606	0.0606	0.167591	0.0355224	1.97916e-06
rs55672523	ebi-a-GCST90016983	Gut microbiota abundance (genus Coprococcus1 id.11301)	12	129937552	0.1262	0.1262	0.0708576	0.0164834	2.20293e-05
rs7312607	ebi-a-GCST90016983	Gut microbiota abundance (genus Coprococcus1 id.11301)	12	96826170	0.5179	0.4821	0.0463252	0.0109636	2.56933e-05
rs36026995	ebi-a-GCST90016983	Gut microbiota abundance (genus Coprococcus1 id.11301)	13	40690310	0.0497	0.0497	-0.115439	0.0266975	1.74281e-05
rs8031132	ebi-a-GCST90016983	Gut microbiota abundance (genus Coprococcus1 id.11301)	15	98278469	0.4861	0.4861	-0.0460993	0.0109904	2.48393e-05
rs12600131	ebi-a-GCST90016983	Gut microbiota abundance (genus Coprococcus1 id.11301)	16	8453292	0.3936	0.3936	-0.0470309	0.011428	4.22017e-05
rs406765	ebi-a-GCST90016983	Gut microbiota abundance (genus Coprococcus1 id.11301)	16	65956265	0.3618	0.3618	-0.0486801	0.0113607	1.88534e-05
rs4785216	ebi-a-GCST90016983	Gut microbiota abundance (genus Coprococcus1 id.11301)	16	50579394	0.2644	0.2644	0.0544405	0.0130982	3.2619e-05
rs79616647	ebi-a-GCST90016983	Gut microbiota abundance (genus Coprococcus1 id.11301)	16	77149801	0.1312	0.1312	-0.0748137	0.017894	3.33396e-05
rs12964476	ebi-a-GCST90016983	Gut microbiota abundance (genus Coprococcus1 id.11301)	18	46514744	0.5994	0.4006	-0.0480476	0.0110939	1.46198e-05
rs8084331	ebi-a-GCST90016983	Gut microbiota abundance (genus Coprococcus1 id.11301)	18	22610814	0.1889	0.1889	0.0553124	0.013454	2.93434e-05
rs11882133	ebi-a-GCST90016983	Gut microbiota abundance (genus Coprococcus1 id.11301)	19	10600753	0.3549	0.3549	0.0473188	0.0115091	4.88765e-05
rs2907920	ebi-a-GCST90016983	Gut microbiota abundance (genus Coprococcus1 id.11301)	19	2600717	0.7097	0.2903	-0.0561173	0.0126824	7.65332e-06
rs4277593	ebi-a-GCST90016983	Gut microbiota abundance (genus Coprococcus1 id.11301)	20	4319420	0.4831	0.4831	-0.0585649	0.0109914	1.1397e-07
rs5749557	ebi-a-GCST90016983	Gut microbiota abundance (genus Coprococcus1 id.11301)	22	33501743	0.5427	0.4573	-0.0470642	0.0109407	1.7634e-05
rs1051473	ebi-a-GCST90016984	Gut microbiota abundance (genus Coprococcus2 id.11302)	1	183114146	0.5666	0.4334	0.0561166	0.0132682	2.4568e-05
rs12732487	ebi-a-GCST90016984	Gut microbiota abundance (genus Coprococcus2 id.11302)	1	114662959	0.1004	0.1004	0.0986832	0.0232924	1.90029e-05
rs3767124	ebi-a-GCST90016984	Gut microbiota abundance (genus Coprococcus2 id.11302)	1	21980325	0.4423	0.4423	0.058607	0.0135557	1.44667e-05
rs61823518	ebi-a-GCST90016984	Gut microbiota abundance (genus Coprococcus2 id.11302)	1	223688236	0.0954	0.0954	-0.0955381	0.0215724	6.68252e-06
rs6677933	ebi-a-GCST90016984	Gut microbiota abundance (genus Coprococcus2 id.11302)	1	112139008	0.2416	0.2416	-0.0804405	0.0164216	1.185e-06
rs9426473	ebi-a-GCST90016984	Gut microbiota abundance (genus Coprococcus2 id.11302)	1	4210455	0.2793	0.2793	0.0727361	0.0161662	6.30681e-06
rs10188051	ebi-a-GCST90016984	Gut microbiota abundance (genus Coprococcus2 id.11302)	2	103574241	0.2256	0.2256	-0.0642572	0.0151107	2.3769e-05
rs35919434	ebi-a-GCST90016984	Gut microbiota abundance (genus Coprococcus2 id.11302)	2	46636143	0.0497	0.0497	-0.141626	0.0351198	3.06796e-05
rs12634070	ebi-a-GCST90016984	Gut microbiota abundance (genus Coprococcus2 id.11302)	3	180544880	0.1928	0.1928	0.0736486	0.0164921	9.95108e-06
rs6787924	ebi-a-GCST90016984	Gut microbiota abundance (genus Coprococcus2 id.11302)	3	55387030	0.0795	0.0795	0.112971	0.0263676	2.97769e-05
rs73198629	ebi-a-GCST90016984	Gut microbiota abundance (genus Coprococcus2 id.11302)	3	108620016	0.1421	0.1421	-0.0773413	0.0181585	1.83743e-05
rs7627242	ebi-a-GCST90016984	Gut microbiota abundance (genus Coprococcus2 id.11302)	3	105779182	0.9195	0.0805	0.0902227	0.022322	4.93072e-05
rs13113703	ebi-a-GCST90016984	Gut microbiota abundance (genus Coprococcus2 id.11302)	4	115324667	0.3976	0.3976	-0.0597202	0.0135196	1.11025e-05
rs1501116	ebi-a-GCST90016984	Gut microbiota abundance (genus Coprococcus2 id.11302)	4	36403061	0.6004	0.3996	0.0557732	0.0136096	4.02217e-05
rs6843683	ebi-a-GCST90016984	Gut microbiota abundance (genus Coprococcus2 id.11302)	4	164476240	0.7266	0.2734	-0.0594498	0.0149625	4.7075e-05
rs72680320	ebi-a-GCST90016984	Gut microbiota abundance (genus Coprococcus2 id.11302)	4	131125786	0.4135	0.4135	-0.0649382	0.013919	2.27117e-06
rs7655284	ebi-a-GCST90016984	Gut microbiota abundance (genus Coprococcus2 id.11302)	4	105869702	0.3191	0.3191	-0.0583202	0.0137254	2.18172e-05
rs10070053	ebi-a-GCST90016984	Gut microbiota abundance (genus Coprococcus2 id.11302)	5	34794789	0.4076	0.4076	0.0594312	0.0135375	7.64874e-06
rs29451	ebi-a-GCST90016984	Gut microbiota abundance (genus Coprococcus2 id.11302)	5	16909777	0.5964	0.4036	-0.0564488	0.0135575	3.46035e-05
rs35823	ebi-a-GCST90016984	Gut microbiota abundance (genus Coprococcus2 id.11302)	5	122597315	0.5954	0.4046	-0.0587304	0.0135165	1.6131e-05
rs1880239	ebi-a-GCST90016984	Gut microbiota abundance (genus Coprococcus2 id.11302)	7	22871684	0.2396	0.2396	0.0662753	0.0157479	2.26511e-05
rs62470912	ebi-a-GCST90016984	Gut microbiota abundance (genus Coprococcus2 id.11302)	7	132921963	0.1014	0.1014	-0.103203	0.0232595	1.10195e-05
rs17506599	ebi-a-GCST90016984	Gut microbiota abundance (genus Coprococcus2 id.11302)	8	38592423	0.166	0.166	0.0754555	0.0175973	1.69293e-05
rs6996961	ebi-a-GCST90016984	Gut microbiota abundance (genus Coprococcus2 id.11302)	8	40812264	0.171	0.171	-0.073443	0.0176935	4.44519e-05
rs10115446	ebi-a-GCST90016984	Gut microbiota abundance (genus Coprococcus2 id.11302)	9	102216255	0.6491	0.3509	0.0628041	0.0143307	1.09451e-05
rs12353148	ebi-a-GCST90016984	Gut microbiota abundance (genus Coprococcus2 id.11302)	9	82456738	0.337	0.337	-0.0572281	0.0141623	4.71151e-05
rs2482516	ebi-a-GCST90016984	Gut microbiota abundance (genus Coprococcus2 id.11302)	9	25554068	0.2256	0.2256	0.0754415	0.0164619	4.72335e-06
rs12570574	ebi-a-GCST90016984	Gut microbiota abundance (genus Coprococcus2 id.11302)	10	8665428	0.0567	0.0567	-0.124604	0.0304352	4.18013e-05
rs35890118	ebi-a-GCST90016984	Gut microbiota abundance (genus Coprococcus2 id.11302)	10	129715759	0.3171	0.3171	-0.066536	0.0147661	8.25962e-06
rs56843637	ebi-a-GCST90016984	Gut microbiota abundance (genus Coprococcus2 id.11302)	10	72214205	0.0656	0.0656	-0.1202	0.0289494	4.73969e-05
rs36081583	ebi-a-GCST90016984	Gut microbiota abundance (genus Coprococcus2 id.11302)	11	993694	0.2694	0.2694	-0.0682381	0.016579	3.76921e-05
rs7928143	ebi-a-GCST90016984	Gut microbiota abundance (genus Coprococcus2 id.11302)	11	19407539	0.2157	0.2157	-0.067487	0.0164192	2.39122e-05
rs7951437	ebi-a-GCST90016984	Gut microbiota abundance (genus Coprococcus2 id.11302)	11	103655543	0.0398	0.0398	0.157904	0.0448837	4.20107e-05
rs1344685	ebi-a-GCST90016984	Gut microbiota abundance (genus Coprococcus2 id.11302)	12	89852954	0.499	0.499	0.0555711	0.0132346	2.6812e-05
rs6488003	ebi-a-GCST90016984	Gut microbiota abundance (genus Coprococcus2 id.11302)	12	31899456	0.6551	0.3449	0.0607998	0.014047	1.42988e-05
rs7964469	ebi-a-GCST90016984	Gut microbiota abundance (genus Coprococcus2 id.11302)	12	113988123	0.2734	0.2734	-0.0627177	0.0152809	4.9023e-05
rs7993585	ebi-a-GCST90016984	Gut microbiota abundance (genus Coprococcus2 id.11302)	13	32500361	0.5109	0.4891	-0.0547458	0.0132162	3.44049e-05
rs1201374	ebi-a-GCST90016984	Gut microbiota abundance (genus Coprococcus2 id.11302)	14	95894099	0.5527	0.4473	0.0546468	0.0132076	3.8183e-05
rs2562751	ebi-a-GCST90016984	Gut microbiota abundance (genus Coprococcus2 id.11302)	15	80251294	0.7674	0.2326	-0.0681293	0.0157308	1.46504e-05
rs151258024	ebi-a-GCST90016984	Gut microbiota abundance (genus Coprococcus2 id.11302)	19	20625711	0.0616	0.0616	0.120194	0.0291277	4.00682e-05
rs420355	ebi-a-GCST90016984	Gut microbiota abundance (genus Coprococcus2 id.11302)	19	44495325	0.2893	0.2893	0.0605396	0.0144498	3.17973e-05
rs149680182	ebi-a-GCST90016984	Gut microbiota abundance (genus Coprococcus2 id.11302)	20	20752484	0.0765	0.0765	-0.120408	0.0283541	1.62218e-05
rs6021048	ebi-a-GCST90016984	Gut microbiota abundance (genus Coprococcus2 id.11302)	20	49829318	0.2366	0.2366	0.0639947	0.0154002	3.81601e-05
rs12756096	ebi-a-GCST90016985	Gut microbiota abundance (genus Coprococcus3 id.11303)	1	88989110	0.1233	0.1233	0.0697928	0.016415	4.14944e-05
rs6665546	ebi-a-GCST90016985	Gut microbiota abundance (genus Coprococcus3 id.11303)	1	2301691	0.2087	0.2087	-0.0579289	0.0143229	4.92368e-05
rs7521171	ebi-a-GCST90016985	Gut microbiota abundance (genus Coprococcus3 id.11303)	1	149998497	0.662	0.338	0.0596434	0.0129279	4.32245e-06
rs13394391	ebi-a-GCST90016985	Gut microbiota abundance (genus Coprococcus3 id.11303)	2	240727657	0.16	0.16	-0.0709302	0.0150918	2.20318e-06
rs77061990	ebi-a-GCST90016985	Gut microbiota abundance (genus Coprococcus3 id.11303)	2	107244414	0.0507	0.0507	-0.187407	0.0439741	3.77903e-05
rs317528	ebi-a-GCST90016985	Gut microbiota abundance (genus Coprococcus3 id.11303)	3	4096255	0.8847	0.1153	0.0775454	0.0179238	1.07617e-05
rs1963908	ebi-a-GCST90016985	Gut microbiota abundance (genus Coprococcus3 id.11303)	4	35332439	0.659	0.341	0.0503532	0.0119802	2.8044e-05
rs28409945	ebi-a-GCST90016985	Gut microbiota abundance (genus Coprococcus3 id.11303)	4	189113231	0.2654	0.2654	0.0539996	0.0127279	2.91266e-05
rs35692673	ebi-a-GCST90016985	Gut microbiota abundance (genus Coprococcus3 id.11303)	4	156881228	0.1769	0.1769	0.0636897	0.0155243	3.88741e-05
rs62409208	ebi-a-GCST90016985	Gut microbiota abundance (genus Coprococcus3 id.11303)	4	25399997	0.1521	0.1521	-0.0670294	0.0160493	3.94994e-05
rs7667110	ebi-a-GCST90016985	Gut microbiota abundance (genus Coprococcus3 id.11303)	4	102670129	0.0557	0.0557	-0.220953	0.0514152	1.00203e-05
rs10058761	ebi-a-GCST90016985	Gut microbiota abundance (genus Coprococcus3 id.11303)	5	83868769	0.1153	0.1153	-0.071069	0.0161495	1.09537e-05
rs10520068	ebi-a-GCST90016985	Gut microbiota abundance (genus Coprococcus3 id.11303)	5	129587463	0.1402	0.1402	0.0659935	0.0161086	2.63081e-05
rs11249625	ebi-a-GCST90016985	Gut microbiota abundance (genus Coprococcus3 id.11303)	5	178840519	0.6451	0.3549	0.0519672	0.0121429	2.1031e-05
rs17062395	ebi-a-GCST90016985	Gut microbiota abundance (genus Coprococcus3 id.11303)	6	102166187	0.1103	0.1103	-0.0656369	0.015644	3.99227e-05
rs34490153	ebi-a-GCST90016985	Gut microbiota abundance (genus Coprococcus3 id.11303)	6	64164771	0.172	0.172	0.0638757	0.0152739	2.21932e-05
rs575793	ebi-a-GCST90016985	Gut microbiota abundance (genus Coprococcus3 id.11303)	6	124896441	0.2048	0.2048	-0.061067	0.0149274	3.96735e-05
rs10486207	ebi-a-GCST90016985	Gut microbiota abundance (genus Coprococcus3 id.11303)	7	8110780	0.2356	0.2356	-0.0570199	0.0130334	1.27867e-05
rs11981704	ebi-a-GCST90016985	Gut microbiota abundance (genus Coprococcus3 id.11303)	7	27393123	0.2087	0.2087	-0.0621656	0.0143439	1.53419e-05
rs13247359	ebi-a-GCST90016985	Gut microbiota abundance (genus Coprococcus3 id.11303)	7	76357726	0.4801	0.4801	0.051211	0.0113031	7.32605e-06
rs6964637	ebi-a-GCST90016985	Gut microbiota abundance (genus Coprococcus3 id.11303)	7	57385844	0.1272	0.1272	0.0747701	0.0180368	3.73844e-05
rs10810043	ebi-a-GCST90016985	Gut microbiota abundance (genus Coprococcus3 id.11303)	9	13799809	0.6103	0.3897	-0.0515518	0.0115923	9.27428e-06
rs2984157	ebi-a-GCST90016985	Gut microbiota abundance (genus Coprococcus3 id.11303)	9	27221555	0.7515	0.2485	-0.054924	0.0131554	3.40165e-05
rs2885316	ebi-a-GCST90016985	Gut microbiota abundance (genus Coprococcus3 id.11303)	10	126003317	0.337	0.337	0.0530536	0.0120836	1.15974e-05
rs12296211	ebi-a-GCST90016985	Gut microbiota abundance (genus Coprococcus3 id.11303)	12	104129504	0.2555	0.2555	0.0585735	0.0136935	2.9744e-05
rs73115806	ebi-a-GCST90016985	Gut microbiota abundance (genus Coprococcus3 id.11303)	12	64329457	0.0388	0.0388	-0.142489	0.0344193	3.66767e-05
rs1924110	ebi-a-GCST90016985	Gut microbiota abundance (genus Coprococcus3 id.11303)	13	100540732	0.8459	0.1541	0.0657266	0.015949	2.17415e-05
rs77498246	ebi-a-GCST90016985	Gut microbiota abundance (genus Coprococcus3 id.11303)	13	23263488	0.0547	0.0547	-0.151137	0.0346096	1.86222e-05
rs4575475	ebi-a-GCST90016985	Gut microbiota abundance (genus Coprococcus3 id.11303)	14	99141751	0.7634	0.2366	-0.0619514	0.0137787	7.04288e-06
rs57919420	ebi-a-GCST90016985	Gut microbiota abundance (genus Coprococcus3 id.11303)	14	101144710	0.0835	0.0835	0.0873878	0.0199567	1.02861e-05
rs57319414	ebi-a-GCST90016985	Gut microbiota abundance (genus Coprococcus3 id.11303)	16	63954431	0.5616	0.4384	-0.0467143	0.0115245	4.87618e-05
rs11077359	ebi-a-GCST90016985	Gut microbiota abundance (genus Coprococcus3 id.11303)	17	76343961	0.8002	0.1998	0.0645443	0.0148833	9.63607e-06
rs11080344	ebi-a-GCST90016985	Gut microbiota abundance (genus Coprococcus3 id.11303)	17	26104511	0.4742	0.4742	0.0516921	0.0113054	4.78696e-06
rs7231709	ebi-a-GCST90016985	Gut microbiota abundance (genus Coprococcus3 id.11303)	18	23428445	0.1531	0.1531	-0.067661	0.0162623	3.2867e-05
rs117865432	ebi-a-GCST90016985	Gut microbiota abundance (genus Coprococcus3 id.11303)	19	21866980	0.0408	0.0408	-0.116803	0.0276649	1.008e-05
rs8100692	ebi-a-GCST90016985	Gut microbiota abundance (genus Coprococcus3 id.11303)	19	40032132	0.4274	0.4274	0.0577411	0.0113476	4.16457e-07
rs3790329	ebi-a-GCST90016985	Gut microbiota abundance (genus Coprococcus3 id.11303)	20	17488636	0.0726	0.0726	0.0922323	0.0226243	1.83375e-05
rs6029848	ebi-a-GCST90016985	Gut microbiota abundance (genus Coprococcus3 id.11303)	20	40485715	0.1958	0.1958	-0.0627358	0.0145717	1.51639e-05
rs178271	ebi-a-GCST90016985	Gut microbiota abundance (genus Coprococcus3 id.11303)	22	21331556	0.9473	0.0527	-0.145257	0.0294239	7.81088e-07
rs10494601	ebi-a-GCST90016986	Gut microbiota abundance (genus Defluviitaleaceae UCG011 id.11287)	1	187535558	0.3569	0.3569	0.0659447	0.0163894	4.65575e-05
rs10537460	ebi-a-GCST90016986	Gut microbiota abundance (genus Defluviitaleaceae UCG011 id.11287)	1	174998793	0.1352	0.1352	0.110955	0.0257669	3.89431e-05
rs11208390	ebi-a-GCST90016986	Gut microbiota abundance (genus Defluviitaleaceae UCG011 id.11287)	1	41022014	0.1183	0.1183	0.10374	0.024814	2.84846e-05
rs1582238	ebi-a-GCST90016986	Gut microbiota abundance (genus Defluviitaleaceae UCG011 id.11287)	1	118723685	0.6282	0.3718	-0.0805036	0.0167257	1.56776e-06
rs6683676	ebi-a-GCST90016986	Gut microbiota abundance (genus Defluviitaleaceae UCG011 id.11287)	1	239219986	0.8101	0.1899	-0.0851893	0.020007	2.15779e-05
rs9725395	ebi-a-GCST90016986	Gut microbiota abundance (genus Defluviitaleaceae UCG011 id.11287)	1	85205632	0.0875	0.0875	-0.13834	0.029554	3.51925e-06
rs17471749	ebi-a-GCST90016986	Gut microbiota abundance (genus Defluviitaleaceae UCG011 id.11287)	2	35951818	0.164	0.164	-0.0930549	0.0217336	1.76064e-05
rs4853126	ebi-a-GCST90016986	Gut microbiota abundance (genus Defluviitaleaceae UCG011 id.11287)	2	75466100	0.9473	0.0527	-0.16982	0.0418793	4.87427e-05
rs62173500	ebi-a-GCST90016986	Gut microbiota abundance (genus Defluviitaleaceae UCG011 id.11287)	2	187856543	0.1123	0.1123	-0.0993547	0.0242	3.39297e-05
rs6732964	ebi-a-GCST90016986	Gut microbiota abundance (genus Defluviitaleaceae UCG011 id.11287)	2	171582021	0.6561	0.3439	-0.0697288	0.0165323	2.5279e-05
rs6754142	ebi-a-GCST90016986	Gut microbiota abundance (genus Defluviitaleaceae UCG011 id.11287)	2	56585542	0.1372	0.1372	0.0959426	0.0232837	3.78556e-05
rs72825087	ebi-a-GCST90016986	Gut microbiota abundance (genus Defluviitaleaceae UCG011 id.11287)	2	102055277	0.0895	0.0895	0.140611	0.0327306	1.47096e-05
rs75250694	ebi-a-GCST90016986	Gut microbiota abundance (genus Defluviitaleaceae UCG011 id.11287)	2	57515695	0.1143	0.1143	0.115814	0.0258675	1.0459e-05
rs12636522	ebi-a-GCST90016986	Gut microbiota abundance (genus Defluviitaleaceae UCG011 id.11287)	3	140188528	0.1431	0.1431	0.0881147	0.0212851	4.71781e-05
rs4677103	ebi-a-GCST90016986	Gut microbiota abundance (genus Defluviitaleaceae UCG011 id.11287)	3	72207794	0.171	0.171	0.0977912	0.0197263	9.59555e-07
rs7627641	ebi-a-GCST90016986	Gut microbiota abundance (genus Defluviitaleaceae UCG011 id.11287)	3	111715499	0.2117	0.2117	0.0863832	0.0204547	3.01703e-05
rs115414803	ebi-a-GCST90016986	Gut microbiota abundance (genus Defluviitaleaceae UCG011 id.11287)	4	88163243	0.0586	0.0586	-0.19197	0.0454523	2.59555e-05
rs1584746	ebi-a-GCST90016986	Gut microbiota abundance (genus Defluviitaleaceae UCG011 id.11287)	4	122212234	0.1272	0.1272	-0.105231	0.0248601	2.23095e-05
rs2892880	ebi-a-GCST90016986	Gut microbiota abundance (genus Defluviitaleaceae UCG011 id.11287)	4	120741726	0.2604	0.2604	0.0817755	0.0181686	6.82889e-06
rs72731813	ebi-a-GCST90016986	Gut microbiota abundance (genus Defluviitaleaceae UCG011 id.11287)	4	147414743	0.0815	0.0815	-0.147383	0.0293796	4.33112e-07
rs11949718	ebi-a-GCST90016986	Gut microbiota abundance (genus Defluviitaleaceae UCG011 id.11287)	5	146910215	0.167	0.167	0.0895307	0.0214887	1.93037e-05
rs12656859	ebi-a-GCST90016986	Gut microbiota abundance (genus Defluviitaleaceae UCG011 id.11287)	5	160314655	0.1143	0.1143	0.0982054	0.0237404	3.63965e-05
rs1460812	ebi-a-GCST90016986	Gut microbiota abundance (genus Defluviitaleaceae UCG011 id.11287)	5	73562278	0.5577	0.4423	0.0655775	0.0158193	3.69088e-05
rs359718	ebi-a-GCST90016986	Gut microbiota abundance (genus Defluviitaleaceae UCG011 id.11287)	5	63069980	0.0805	0.0805	-0.110367	0.0266182	3.21996e-05
rs3889226	ebi-a-GCST90016986	Gut microbiota abundance (genus Defluviitaleaceae UCG011 id.11287)	6	34457528	0.1332	0.1332	-0.0949053	0.0225259	3.03627e-05
rs12676203	ebi-a-GCST90016986	Gut microbiota abundance (genus Defluviitaleaceae UCG011 id.11287)	8	54196968	0.1461	0.1461	-0.0925155	0.0217048	2.16137e-05
rs62530867	ebi-a-GCST90016986	Gut microbiota abundance (genus Defluviitaleaceae UCG011 id.11287)	8	139207199	0.1501	0.1501	-0.0966786	0.0239345	4.99252e-05
rs112893842	ebi-a-GCST90016986	Gut microbiota abundance (genus Defluviitaleaceae UCG011 id.11287)	9	8786663	0.0974	0.0974	0.11381	0.0232806	1.44534e-06
rs540220	ebi-a-GCST90016986	Gut microbiota abundance (genus Defluviitaleaceae UCG011 id.11287)	9	93331308	0.9404	0.0596	0.122863	0.0290148	1.16115e-05
rs11017020	ebi-a-GCST90016986	Gut microbiota abundance (genus Defluviitaleaceae UCG011 id.11287)	10	131736962	0.7485	0.2515	-0.0742795	0.0181206	3.90715e-05
rs4344384	ebi-a-GCST90016986	Gut microbiota abundance (genus Defluviitaleaceae UCG011 id.11287)	10	66407366	0.5258	0.4742	-0.0715978	0.0156309	4.83237e-06
rs35057346	ebi-a-GCST90016986	Gut microbiota abundance (genus Defluviitaleaceae UCG011 id.11287)	12	121794114	0.0487	0.0487	-0.144543	0.0347655	2.38787e-05
rs67896106	ebi-a-GCST90016986	Gut microbiota abundance (genus Defluviitaleaceae UCG011 id.11287)	13	76044381	0.1491	0.1491	0.0979377	0.0226742	1.6223e-05
rs56118728	ebi-a-GCST90016986	Gut microbiota abundance (genus Defluviitaleaceae UCG011 id.11287)	15	89516428	0.336	0.336	-0.0705638	0.0166051	1.59562e-05
rs73386033	ebi-a-GCST90016986	Gut microbiota abundance (genus Defluviitaleaceae UCG011 id.11287)	15	34515969	0.1203	0.1203	-0.109714	0.0253403	2.72697e-05
rs12930723	ebi-a-GCST90016986	Gut microbiota abundance (genus Defluviitaleaceae UCG011 id.11287)	16	77780371	0.5497	0.4503	-0.0679373	0.0159014	2.01257e-05
rs4337302	ebi-a-GCST90016986	Gut microbiota abundance (genus Defluviitaleaceae UCG011 id.11287)	16	26088008	0.2714	0.2714	-0.0759608	0.0181381	2.83237e-05
rs12937176	ebi-a-GCST90016986	Gut microbiota abundance (genus Defluviitaleaceae UCG011 id.11287)	17	79066839	0.2306	0.2306	-0.0766191	0.0189902	4.5296e-05
rs72828934	ebi-a-GCST90016986	Gut microbiota abundance (genus Defluviitaleaceae UCG011 id.11287)	17	55224606	0.0676	0.0676	0.130336	0.0317913	3.06098e-05
rs72853719	ebi-a-GCST90016986	Gut microbiota abundance (genus Defluviitaleaceae UCG011 id.11287)	17	78777888	0.0765	0.0765	0.11903	0.0287489	4.16227e-05
rs1908593	ebi-a-GCST90016986	Gut microbiota abundance (genus Defluviitaleaceae UCG011 id.11287)	18	59026148	0.5378	0.4622	0.0687108	0.0156804	1.25606e-05
rs78611963	ebi-a-GCST90016986	Gut microbiota abundance (genus Defluviitaleaceae UCG011 id.11287)	18	2011709	0.0696	0.0696	-0.139334	0.0317486	1.32629e-05
rs12984870	ebi-a-GCST90016986	Gut microbiota abundance (genus Defluviitaleaceae UCG011 id.11287)	19	7764157	0.4423	0.4423	0.0642309	0.0157508	4.98574e-05
rs12480745	ebi-a-GCST90016986	Gut microbiota abundance (genus Defluviitaleaceae UCG011 id.11287)	20	62124459	0.2406	0.2406	-0.0756416	0.0179995	3.76765e-05
rs28528905	ebi-a-GCST90016986	Gut microbiota abundance (genus Defluviitaleaceae UCG011 id.11287)	20	37359243	0.162	0.162	0.0901526	0.0220266	4.89948e-05
rs35193371	ebi-a-GCST90016986	Gut microbiota abundance (genus Defluviitaleaceae UCG011 id.11287)	20	48126879	0.2614	0.2614	-0.0797441	0.0182916	1.40832e-05
rs8122688	ebi-a-GCST90016986	Gut microbiota abundance (genus Defluviitaleaceae UCG011 id.11287)	20	656898	0.3569	0.3569	-0.0669132	0.0163107	4.14897e-05
rs55658617	ebi-a-GCST90016986	Gut microbiota abundance (genus Defluviitaleaceae UCG011 id.11287)	21	41811003	0.0696	0.0696	0.174369	0.0362226	2.15293e-06
rs9608282	ebi-a-GCST90016986	Gut microbiota abundance (genus Defluviitaleaceae UCG011 id.11287)	22	24804081	0.0656	0.0656	0.142939	0.0299793	2.52046e-06
rs10747496	ebi-a-GCST90016987	Gut microbiota abundance (genus Desulfovibrio id.3173)	1	98489330	0.834	0.166	0.0857916	0.0201089	2.03775e-05
rs10922050	ebi-a-GCST90016987	Gut microbiota abundance (genus Desulfovibrio id.3173)	1	196173810	0.4155	0.4155	-0.0610635	0.0150369	4.63586e-05
rs10924791	ebi-a-GCST90016987	Gut microbiota abundance (genus Desulfovibrio id.3173)	1	246815596	0.2346	0.2346	0.071755	0.0172599	3.73293e-05
rs12031543	ebi-a-GCST90016987	Gut microbiota abundance (genus Desulfovibrio id.3173)	1	68664315	0.0755	0.0755	-0.127185	0.0281887	6.54757e-06
rs1883434	ebi-a-GCST90016987	Gut microbiota abundance (genus Desulfovibrio id.3173)	1	15121873	0.4254	0.4254	-0.0629146	0.015278	4.18871e-05
rs10179410	ebi-a-GCST90016987	Gut microbiota abundance (genus Desulfovibrio id.3173)	2	141622950	0.8777	0.1223	0.0985946	0.023446	2.54396e-05
rs12620914	ebi-a-GCST90016987	Gut microbiota abundance (genus Desulfovibrio id.3173)	2	79229179	0.5328	0.4672	0.0647998	0.0147322	1.18798e-05
rs16863365	ebi-a-GCST90016987	Gut microbiota abundance (genus Desulfovibrio id.3173)	2	198089911	0.1173	0.1173	0.109402	0.0226964	1.79449e-06
rs2191833	ebi-a-GCST90016987	Gut microbiota abundance (genus Desulfovibrio id.3173)	2	229917972	0.3926	0.3926	0.0663745	0.0152226	1.35282e-05
rs2215897	ebi-a-GCST90016987	Gut microbiota abundance (genus Desulfovibrio id.3173)	2	60260639	0.1829	0.1829	-0.0794474	0.01895	2.3151e-05
rs3789086	ebi-a-GCST90016987	Gut microbiota abundance (genus Desulfovibrio id.3173)	2	111794337	0.1431	0.1431	0.101662	0.0229295	1.00242e-05
rs10937554	ebi-a-GCST90016987	Gut microbiota abundance (genus Desulfovibrio id.3173)	3	192355563	0.0944	0.0944	0.12324	0.0273141	1.12621e-05
rs13066142	ebi-a-GCST90016987	Gut microbiota abundance (genus Desulfovibrio id.3173)	3	67478973	0.0934	0.0934	0.119141	0.0250891	3.78669e-06
rs6768265	ebi-a-GCST90016987	Gut microbiota abundance (genus Desulfovibrio id.3173)	3	2720670	0.174	0.174	-0.0779538	0.0183847	2.62851e-05
rs7634268	ebi-a-GCST90016987	Gut microbiota abundance (genus Desulfovibrio id.3173)	3	9640467	0.1759	0.1759	0.0809266	0.018796	1.68543e-05
rs56343159	ebi-a-GCST90016987	Gut microbiota abundance (genus Desulfovibrio id.3173)	4	8446263	0.4185	0.4185	0.0620787	0.0148916	3.25867e-05
rs6815450	ebi-a-GCST90016987	Gut microbiota abundance (genus Desulfovibrio id.3173)	4	36012811	0.8797	0.1203	-0.0945201	0.0222881	2.03976e-05
rs6837565	ebi-a-GCST90016987	Gut microbiota abundance (genus Desulfovibrio id.3173)	4	149402485	0.2435	0.2435	-0.0739617	0.0180538	3.49205e-05
rs2456226	ebi-a-GCST90016987	Gut microbiota abundance (genus Desulfovibrio id.3173)	5	52633741	0.7107	0.2893	0.0854927	0.0172749	8.5487e-07
rs4416552	ebi-a-GCST90016987	Gut microbiota abundance (genus Desulfovibrio id.3173)	5	60850455	0.0368	0.0368	-0.221011	0.0548468	4.35592e-05
rs6580353	ebi-a-GCST90016987	Gut microbiota abundance (genus Desulfovibrio id.3173)	5	139410687	0.2604	0.2604	0.0770979	0.0169735	4.93856e-06
rs77236032	ebi-a-GCST90016987	Gut microbiota abundance (genus Desulfovibrio id.3173)	5	164545852	0.1352	0.1352	0.0843042	0.0204448	4.71835e-05
rs2066432	ebi-a-GCST90016987	Gut microbiota abundance (genus Desulfovibrio id.3173)	6	43934662	0.506	0.494	-0.0629044	0.0149527	2.72979e-05
rs72923956	ebi-a-GCST90016987	Gut microbiota abundance (genus Desulfovibrio id.3173)	6	90706247	0.0706	0.0706	0.10946	0.0268658	4.54004e-05
rs11767992	ebi-a-GCST90016987	Gut microbiota abundance (genus Desulfovibrio id.3173)	7	122136364	0.1292	0.1292	0.0868832	0.0213142	4.33541e-05
rs3757675	ebi-a-GCST90016987	Gut microbiota abundance (genus Desulfovibrio id.3173)	7	97502322	0.4076	0.4076	0.0635762	0.0149805	2.25471e-05
rs1868051	ebi-a-GCST90016987	Gut microbiota abundance (genus Desulfovibrio id.3173)	8	94283090	0.7018	0.2982	0.0676411	0.0163933	3.73242e-05
rs2853179	ebi-a-GCST90016987	Gut microbiota abundance (genus Desulfovibrio id.3173)	8	105462047	0.7515	0.2485	-0.0811971	0.0174234	2.42438e-06
rs68108857	ebi-a-GCST90016987	Gut microbiota abundance (genus Desulfovibrio id.3173)	8	134505221	0.0547	0.0547	0.21371	0.0486247	1.14993e-05
rs72647089	ebi-a-GCST90016987	Gut microbiota abundance (genus Desulfovibrio id.3173)	8	57972916	0.1064	0.1064	-0.106594	0.0239337	8.29755e-06
rs11595633	ebi-a-GCST90016987	Gut microbiota abundance (genus Desulfovibrio id.3173)	10	12478476	0.1849	0.1849	-0.0782361	0.0188865	2.97085e-05
rs2032031	ebi-a-GCST90016987	Gut microbiota abundance (genus Desulfovibrio id.3173)	10	130170270	0.5268	0.4732	0.0654931	0.0148681	9.14282e-06
rs11603537	ebi-a-GCST90016987	Gut microbiota abundance (genus Desulfovibrio id.3173)	11	77311445	0.2773	0.2773	-0.0713419	0.0163451	1.18776e-05
rs1793048	ebi-a-GCST90016987	Gut microbiota abundance (genus Desulfovibrio id.3173)	11	106503802	0.4433	0.4433	0.0607727	0.0148769	4.20465e-05
rs7947015	ebi-a-GCST90016987	Gut microbiota abundance (genus Desulfovibrio id.3173)	11	328604	0.1551	0.1551	-0.0872618	0.0211885	4.19875e-05
rs7138278	ebi-a-GCST90016987	Gut microbiota abundance (genus Desulfovibrio id.3173)	12	129081795	0.2087	0.2087	-0.0739407	0.0180998	4.40626e-05
rs17062711	ebi-a-GCST90016987	Gut microbiota abundance (genus Desulfovibrio id.3173)	13	42579631	0.3052	0.3052	0.0712117	0.016079	1.69492e-05
rs2590913	ebi-a-GCST90016987	Gut microbiota abundance (genus Desulfovibrio id.3173)	13	64264446	0.9274	0.0726	-0.154496	0.0339396	6.65426e-06
rs2770055	ebi-a-GCST90016987	Gut microbiota abundance (genus Desulfovibrio id.3173)	13	23884476	0.4652	0.4652	0.0649167	0.0150013	1.59239e-05
rs7998434	ebi-a-GCST90016987	Gut microbiota abundance (genus Desulfovibrio id.3173)	13	110659365	0.1123	0.1123	-0.110907	0.0251793	1.14314e-05
rs75838882	ebi-a-GCST90016987	Gut microbiota abundance (genus Desulfovibrio id.3173)	15	86917671	0.0487	0.0487	0.212199	0.0490051	4.41764e-05
rs8040209	ebi-a-GCST90016987	Gut microbiota abundance (genus Desulfovibrio id.3173)	15	60632138	0.2525	0.2525	0.0716218	0.0177003	3.87561e-05
rs7189855	ebi-a-GCST90016987	Gut microbiota abundance (genus Desulfovibrio id.3173)	16	78472701	0.3738	0.3738	0.0625161	0.0153155	4.63639e-05
rs12959615	ebi-a-GCST90016987	Gut microbiota abundance (genus Desulfovibrio id.3173)	18	1441978	0.4245	0.4245	0.0623485	0.0149651	2.97879e-05
rs4797774	ebi-a-GCST90016987	Gut microbiota abundance (genus Desulfovibrio id.3173)	18	13447995	0.9314	0.0686	-0.212582	0.0470044	5.64313e-06
rs4891430	ebi-a-GCST90016987	Gut microbiota abundance (genus Desulfovibrio id.3173)	18	68858026	0.2137	0.2137	-0.074768	0.0185025	3.10177e-05
rs73426270	ebi-a-GCST90016987	Gut microbiota abundance (genus Desulfovibrio id.3173)	18	35830881	0.0795	0.0795	-0.126184	0.0294378	2.07903e-05
rs2235807	ebi-a-GCST90016987	Gut microbiota abundance (genus Desulfovibrio id.3173)	20	42838128	0.1262	0.1262	0.0942705	0.0219852	3.29102e-05
rs569008	ebi-a-GCST90016987	Gut microbiota abundance (genus Desulfovibrio id.3173)	21	32743302	0.2634	0.2634	0.0715854	0.0166692	2.98566e-05
rs12741784	ebi-a-GCST90016988	Gut microbiota abundance (genus Dialister id.2183)	1	50088819	0.336	0.336	-0.0584802	0.0137419	2.15169e-05
rs2127154	ebi-a-GCST90016988	Gut microbiota abundance (genus Dialister id.2183)	1	237652682	0.2644	0.2644	-0.061431	0.0145162	1.87172e-05
rs75416973	ebi-a-GCST90016988	Gut microbiota abundance (genus Dialister id.2183)	1	172809633	0.2256	0.2256	0.0727223	0.016451	9.46085e-06
rs12467413	ebi-a-GCST90016988	Gut microbiota abundance (genus Dialister id.2183)	2	229123123	0.1392	0.1392	-0.0818026	0.0202129	3.08859e-05
rs1469952	ebi-a-GCST90016988	Gut microbiota abundance (genus Dialister id.2183)	2	11917519	0.5258	0.4742	0.053442	0.0130708	4.79248e-05
rs17040081	ebi-a-GCST90016988	Gut microbiota abundance (genus Dialister id.2183)	2	65926252	0.1143	0.1143	-0.0851569	0.0208644	4.20843e-05
rs56698253	ebi-a-GCST90016988	Gut microbiota abundance (genus Dialister id.2183)	2	145319487	0.0835	0.0835	-0.0873865	0.0206408	2.14625e-05
rs72835349	ebi-a-GCST90016988	Gut microbiota abundance (genus Dialister id.2183)	2	50746478	0.0527	0.0527	0.176921	0.0437202	3.10349e-05
rs7602649	ebi-a-GCST90016988	Gut microbiota abundance (genus Dialister id.2183)	2	237541251	0.2157	0.2157	0.0691272	0.0162968	1.92606e-05
rs76977942	ebi-a-GCST90016988	Gut microbiota abundance (genus Dialister id.2183)	2	163706429	0.0905	0.0905	-0.144505	0.0335202	1.39592e-05
rs4856886	ebi-a-GCST90016988	Gut microbiota abundance (genus Dialister id.2183)	3	66442180	0.1918	0.1918	0.0698676	0.0164077	2.17505e-05
rs62257869	ebi-a-GCST90016988	Gut microbiota abundance (genus Dialister id.2183)	3	83525334	0.0487	0.0487	-0.154901	0.0380012	3.73585e-05
rs764177	ebi-a-GCST90016988	Gut microbiota abundance (genus Dialister id.2183)	3	45809449	0.338	0.338	-0.0601454	0.0135366	9.60771e-06
rs77961039	ebi-a-GCST90016988	Gut microbiota abundance (genus Dialister id.2183)	3	153399120	0.0537	0.0537	-0.114219	0.0273666	3.50437e-05
rs1032133	ebi-a-GCST90016988	Gut microbiota abundance (genus Dialister id.2183)	4	20053908	0.5209	0.4791	0.0561265	0.0129334	1.46842e-05
rs10938938	ebi-a-GCST90016988	Gut microbiota abundance (genus Dialister id.2183)	4	23294359	0.8062	0.1938	0.0773514	0.0170915	7.37055e-06
rs11133451	ebi-a-GCST90016988	Gut microbiota abundance (genus Dialister id.2183)	4	57528377	0.1322	0.1322	0.0841721	0.0202856	1.88083e-05
rs17041323	ebi-a-GCST90016988	Gut microbiota abundance (genus Dialister id.2183)	4	110984555	0.1491	0.1491	-0.0715862	0.0176051	3.91462e-05
rs4345121	ebi-a-GCST90016988	Gut microbiota abundance (genus Dialister id.2183)	4	145134217	0.4135	0.4135	0.0578249	0.0132888	1.18405e-05
rs245041	ebi-a-GCST90016988	Gut microbiota abundance (genus Dialister id.2183)	5	71936405	0.1779	0.1779	-0.0715922	0.0166728	1.19696e-05
rs2963616	ebi-a-GCST90016988	Gut microbiota abundance (genus Dialister id.2183)	5	98858122	0.9831	0.0169	0.0769544	0.0185843	3.30202e-05
rs72759210	ebi-a-GCST90016988	Gut microbiota abundance (genus Dialister id.2183)	5	60346881	0.3469	0.3469	0.0571084	0.0132578	1.74989e-05
rs1040411	ebi-a-GCST90016988	Gut microbiota abundance (genus Dialister id.2183)	6	106598023	0.5139	0.4861	0.0539553	0.0129411	3.23028e-05
rs12664876	ebi-a-GCST90016988	Gut microbiota abundance (genus Dialister id.2183)	6	139132840	0.3151	0.3151	-0.0604452	0.0144596	4.82403e-05
rs9296170	ebi-a-GCST90016988	Gut microbiota abundance (genus Dialister id.2183)	6	11817637	0.0467	0.0467	0.118126	0.0308636	2.64411e-05
rs11771071	ebi-a-GCST90016988	Gut microbiota abundance (genus Dialister id.2183)	7	78690509	0.8489	0.1511	-0.0738112	0.0172798	2.87455e-05
rs2005836	ebi-a-GCST90016988	Gut microbiota abundance (genus Dialister id.2183)	7	51679983	0.1243	0.1243	0.0847316	0.0194325	1.31039e-05
rs2435610	ebi-a-GCST90016988	Gut microbiota abundance (genus Dialister id.2183)	7	150890034	0.2604	0.2604	0.0647132	0.0143314	5.93267e-06
rs56863864	ebi-a-GCST90016988	Gut microbiota abundance (genus Dialister id.2183)	7	15958416	0.174	0.174	-0.075087	0.017785	2.94313e-05
rs10085994	ebi-a-GCST90016988	Gut microbiota abundance (genus Dialister id.2183)	8	110592108	0.0706	0.0706	0.127078	0.028848	1.35369e-05
rs11166701	ebi-a-GCST90016988	Gut microbiota abundance (genus Dialister id.2183)	8	138295725	0.5159	0.4841	-0.0655301	0.013186	5.50744e-07
rs1929522	ebi-a-GCST90016988	Gut microbiota abundance (genus Dialister id.2183)	9	122211775	0.4493	0.4493	-0.0566502	0.0132161	1.92092e-05
rs2297177	ebi-a-GCST90016988	Gut microbiota abundance (genus Dialister id.2183)	9	125023974	0.4722	0.4722	-0.0535182	0.0131988	4.58913e-05
rs76680460	ebi-a-GCST90016988	Gut microbiota abundance (genus Dialister id.2183)	9	25447080	0.0477	0.0477	-0.161296	0.0364332	8.19219e-06
rs17408225	ebi-a-GCST90016988	Gut microbiota abundance (genus Dialister id.2183)	10	45069591	0.2495	0.2495	0.0654221	0.0150285	1.08049e-05
rs3008367	ebi-a-GCST90016988	Gut microbiota abundance (genus Dialister id.2183)	10	135040140	0.3708	0.3708	-0.0558345	0.0132795	3.0432e-05
rs4747450	ebi-a-GCST90016988	Gut microbiota abundance (genus Dialister id.2183)	10	23199653	0.2664	0.2664	0.0668509	0.0147685	5.83727e-06
rs4753063	ebi-a-GCST90016988	Gut microbiota abundance (genus Dialister id.2183)	11	92267129	0.5586	0.4414	0.0596297	0.0130052	4.8568e-06
rs10862207	ebi-a-GCST90016988	Gut microbiota abundance (genus Dialister id.2183)	12	81276466	0.5676	0.4324	0.0542702	0.0130176	3.05415e-05
rs241968	ebi-a-GCST90016988	Gut microbiota abundance (genus Dialister id.2183)	12	3838671	0.1213	0.1213	-0.0765702	0.018678	4.83805e-05
rs9554744	ebi-a-GCST90016988	Gut microbiota abundance (genus Dialister id.2183)	13	101612396	0.1829	0.1829	0.0734472	0.0162263	1.43777e-05
rs10138457	ebi-a-GCST90016988	Gut microbiota abundance (genus Dialister id.2183)	14	102458052	0.0716	0.0716	-0.113054	0.0261933	7.88116e-06
rs10148010	ebi-a-GCST90016988	Gut microbiota abundance (genus Dialister id.2183)	14	83527516	0.0447	0.0447	0.181407	0.0432319	1.05368e-05
rs11071887	ebi-a-GCST90016988	Gut microbiota abundance (genus Dialister id.2183)	15	32955095	0.2634	0.2634	0.0662403	0.0146315	5.91412e-06
rs2314294	ebi-a-GCST90016988	Gut microbiota abundance (genus Dialister id.2183)	16	9336862	0.1183	0.1183	0.0865932	0.0193719	8.07904e-06
rs62051951	ebi-a-GCST90016988	Gut microbiota abundance (genus Dialister id.2183)	16	86195581	0.1163	0.1163	-0.0829014	0.0202497	4.24346e-05
rs8050641	ebi-a-GCST90016988	Gut microbiota abundance (genus Dialister id.2183)	16	11673547	0.1471	0.1471	0.0729956	0.0173481	2.92341e-05
rs72817718	ebi-a-GCST90016988	Gut microbiota abundance (genus Dialister id.2183)	17	29864456	0.0577	0.0577	-0.112562	0.0271937	4.41215e-05
rs1187217	ebi-a-GCST90016988	Gut microbiota abundance (genus Dialister id.2183)	18	35354498	0.5805	0.4195	-0.0561211	0.0131417	1.97506e-05
rs150864616	ebi-a-GCST90016988	Gut microbiota abundance (genus Dialister id.2183)	19	48211768	0.0865	0.0865	0.117578	0.0291981	3.19418e-05
rs8105718	ebi-a-GCST90016988	Gut microbiota abundance (genus Dialister id.2183)	19	30010055	0.2445	0.2445	-0.0632063	0.0154111	3.5114e-05
rs111975159	ebi-a-GCST90016988	Gut microbiota abundance (genus Dialister id.2183)	20	6069598	0.0835	0.0835	-0.114811	0.0275837	3.50203e-05
rs28719105	ebi-a-GCST90016988	Gut microbiota abundance (genus Dialister id.2183)	22	48999909	0.4026	0.4026	-0.0547409	0.0134082	4.64815e-05
rs5752083	ebi-a-GCST90016988	Gut microbiota abundance (genus Dialister id.2183)	22	25618562	0.34	0.34	0.0564245	0.0134883	3.30666e-05
rs634904	ebi-a-GCST90016989	Gut microbiota abundance (genus Dorea id.1997)	1	84722102	0.7475	0.2525	-0.0536024	0.0122327	1.32538e-05
rs11682663	ebi-a-GCST90016989	Gut microbiota abundance (genus Dorea id.1997)	2	2742713	0.0746	0.0746	-0.0822082	0.0188625	1.33814e-05
rs12105617	ebi-a-GCST90016989	Gut microbiota abundance (genus Dorea id.1997)	2	19781046	0.1809	0.1809	-0.0606801	0.0142313	4.03869e-05
rs6720975	ebi-a-GCST90016989	Gut microbiota abundance (genus Dorea id.1997)	2	46024212	0.5746	0.4254	0.0441564	0.0109029	4.07906e-05
rs72920817	ebi-a-GCST90016989	Gut microbiota abundance (genus Dorea id.1997)	2	197736503	0.0706	0.0706	-0.162674	0.0374069	1.61161e-05
rs116114492	ebi-a-GCST90016989	Gut microbiota abundance (genus Dorea id.1997)	3	39808505	0.0557	0.0557	0.105915	0.0246437	1.75239e-05
rs12634859	ebi-a-GCST90016989	Gut microbiota abundance (genus Dorea id.1997)	3	140220960	0.161	0.161	0.0594702	0.0134358	1.06162e-05
rs13081369	ebi-a-GCST90016989	Gut microbiota abundance (genus Dorea id.1997)	3	174977427	0.3121	0.3121	0.0507919	0.0117216	1.78398e-05
rs2107559	ebi-a-GCST90016989	Gut microbiota abundance (genus Dorea id.1997)	3	62045751	0.7137	0.2863	-0.048948	0.0120446	4.57657e-05
rs2247225	ebi-a-GCST90016989	Gut microbiota abundance (genus Dorea id.1997)	3	113552722	0.0497	0.0497	0.167192	0.0392509	2.63227e-05
rs345219	ebi-a-GCST90016989	Gut microbiota abundance (genus Dorea id.1997)	3	6826520	0.6243	0.3757	0.0497368	0.0112621	8.80055e-06
rs4234203	ebi-a-GCST90016989	Gut microbiota abundance (genus Dorea id.1997)	3	194538351	0.7435	0.2565	-0.0531034	0.0129183	3.22226e-05
rs1899291	ebi-a-GCST90016989	Gut microbiota abundance (genus Dorea id.1997)	4	60992340	0.8718	0.1282	-0.0697217	0.0150285	4.56688e-06
rs34577169	ebi-a-GCST90016989	Gut microbiota abundance (genus Dorea id.1997)	4	90251314	0.0666	0.0666	-0.101059	0.0235116	2.11398e-05
rs35939386	ebi-a-GCST90016989	Gut microbiota abundance (genus Dorea id.1997)	4	183027022	0.1302	0.1302	-0.0670298	0.016458	4.43813e-05
rs757248	ebi-a-GCST90016989	Gut microbiota abundance (genus Dorea id.1997)	4	7703505	0.4791	0.4791	-0.046793	0.0108861	1.44927e-05
rs4516864	ebi-a-GCST90016989	Gut microbiota abundance (genus Dorea id.1997)	5	32665120	0.5219	0.4781	-0.046161	0.0107429	1.83738e-05
rs6863418	ebi-a-GCST90016989	Gut microbiota abundance (genus Dorea id.1997)	5	173625154	0.6501	0.3499	-0.0465616	0.0113	2.07009e-05
rs10947594	ebi-a-GCST90016989	Gut microbiota abundance (genus Dorea id.1997)	6	36230578	0.3131	0.3131	0.0478086	0.0115477	3.55361e-05
rs3005511	ebi-a-GCST90016989	Gut microbiota abundance (genus Dorea id.1997)	6	74605806	0.664	0.336	-0.0516127	0.0112852	5.28701e-06
rs501712	ebi-a-GCST90016989	Gut microbiota abundance (genus Dorea id.1997)	6	165724332	0.4682	0.4682	-0.0441354	0.0106954	3.84477e-05
rs73729431	ebi-a-GCST90016989	Gut microbiota abundance (genus Dorea id.1997)	6	25078050	0.0606	0.0606	-0.13745	0.0299983	3.16738e-06
rs12537781	ebi-a-GCST90016989	Gut microbiota abundance (genus Dorea id.1997)	7	154978183	0.2296	0.2296	-0.055544	0.0125223	9.15145e-06
rs72607721	ebi-a-GCST90016989	Gut microbiota abundance (genus Dorea id.1997)	7	124222570	0.2117	0.2117	0.0516021	0.0125867	4.15978e-05
rs823361	ebi-a-GCST90016989	Gut microbiota abundance (genus Dorea id.1997)	7	29642352	0.335	0.335	0.0502316	0.0118683	2.75277e-05
rs10091701	ebi-a-GCST90016989	Gut microbiota abundance (genus Dorea id.1997)	8	2377717	0.0924	0.0924	0.0804966	0.0187949	1.97897e-05
rs13279148	ebi-a-GCST90016989	Gut microbiota abundance (genus Dorea id.1997)	8	127905865	0.166	0.166	0.0715309	0.0150878	2.25284e-06
rs62503162	ebi-a-GCST90016989	Gut microbiota abundance (genus Dorea id.1997)	8	15768657	0.0875	0.0875	-0.0974091	0.0194379	7.46603e-07
rs951826	ebi-a-GCST90016989	Gut microbiota abundance (genus Dorea id.1997)	8	104353333	0.7714	0.2286	-0.0553935	0.0130405	1.85255e-05
rs10984668	ebi-a-GCST90016989	Gut microbiota abundance (genus Dorea id.1997)	9	122503077	0.2843	0.2843	0.0510641	0.0122215	3.02406e-05
rs112415986	ebi-a-GCST90016989	Gut microbiota abundance (genus Dorea id.1997)	9	110475848	0.3549	0.3549	0.0472672	0.0113433	3.95394e-05
rs12005678	ebi-a-GCST90016989	Gut microbiota abundance (genus Dorea id.1997)	9	89111906	0.0417	0.0417	0.141854	0.0336932	1.6744e-05
rs4751671	ebi-a-GCST90016989	Gut microbiota abundance (genus Dorea id.1997)	10	116138744	0.5437	0.4563	-0.043753	0.0107783	4.917e-05
rs61844292	ebi-a-GCST90016989	Gut microbiota abundance (genus Dorea id.1997)	10	30951769	0.1113	0.1113	-0.0765797	0.018471	3.55975e-05
rs1666653	ebi-a-GCST90016989	Gut microbiota abundance (genus Dorea id.1997)	11	121831237	0.3897	0.3897	-0.0450674	0.0112167	4.69343e-05
rs3752849	ebi-a-GCST90016989	Gut microbiota abundance (genus Dorea id.1997)	11	8729057	0.0328	0.0328	0.163846	0.036608	7.68051e-06
rs536007	ebi-a-GCST90016989	Gut microbiota abundance (genus Dorea id.1997)	11	30478524	0.2903	0.2903	0.0515766	0.0119169	1.33291e-05
rs12307952	ebi-a-GCST90016989	Gut microbiota abundance (genus Dorea id.1997)	12	56358066	0.0646	0.0646	0.0834481	0.0207992	4.63767e-05
rs12825545	ebi-a-GCST90016989	Gut microbiota abundance (genus Dorea id.1997)	12	98831348	0.1581	0.1581	-0.0575196	0.0141712	4.2604e-05
rs3211773	ebi-a-GCST90016989	Gut microbiota abundance (genus Dorea id.1997)	13	113795652	0.0805	0.0805	0.10128	0.0242718	3.75379e-05
rs399109	ebi-a-GCST90016989	Gut microbiota abundance (genus Dorea id.1997)	13	33535184	0.9523	0.0477	-0.132775	0.0321547	3.40259e-05
rs574104	ebi-a-GCST90016989	Gut microbiota abundance (genus Dorea id.1997)	15	58741246	0.1342	0.1342	-0.074051	0.017596	3.44461e-05
rs11150408	ebi-a-GCST90016989	Gut microbiota abundance (genus Dorea id.1997)	16	81803497	0.5547	0.4453	-0.0488254	0.0109063	7.05781e-06
rs3093301	ebi-a-GCST90016989	Gut microbiota abundance (genus Dorea id.1997)	16	27440830	0.334	0.334	0.0457337	0.0111814	4.4655e-05
rs4888039	ebi-a-GCST90016989	Gut microbiota abundance (genus Dorea id.1997)	16	79693668	0.1362	0.1362	-0.0639047	0.0151381	2.51356e-05
rs5016527	ebi-a-GCST90016989	Gut microbiota abundance (genus Dorea id.1997)	16	16191285	0.5646	0.4354	0.0436326	0.0107571	4.89914e-05
rs34640416	ebi-a-GCST90016989	Gut microbiota abundance (genus Dorea id.1997)	17	32296547	0.3569	0.3569	0.0477783	0.0114472	3.29701e-05
rs4793307	ebi-a-GCST90016989	Gut microbiota abundance (genus Dorea id.1997)	17	70733523	0.2455	0.2455	0.0574165	0.0122472	4.00691e-06
rs6504345	ebi-a-GCST90016989	Gut microbiota abundance (genus Dorea id.1997)	17	63757052	0.4105	0.4105	0.0450458	0.011032	4.49035e-05
rs35140833	ebi-a-GCST90016989	Gut microbiota abundance (genus Dorea id.1997)	18	5841983	0.164	0.164	0.058782	0.0146977	4.6204e-05
rs66490379	ebi-a-GCST90016989	Gut microbiota abundance (genus Dorea id.1997)	18	54821901	0.2545	0.2545	0.0546722	0.0123221	1.37924e-05
rs76554760	ebi-a-GCST90016989	Gut microbiota abundance (genus Dorea id.1997)	18	24747533	0.0437	0.0437	-0.141499	0.0354729	4.78873e-05
rs113571890	ebi-a-GCST90016989	Gut microbiota abundance (genus Dorea id.1997)	19	53291760	0.0557	0.0557	0.21522	0.0525609	3.98052e-05
rs7251861	ebi-a-GCST90016989	Gut microbiota abundance (genus Dorea id.1997)	19	2964549	0.66	0.34	0.0486658	0.0118412	4.98138e-05
rs11696317	ebi-a-GCST90016989	Gut microbiota abundance (genus Dorea id.1997)	20	2332409	0.1272	0.1272	-0.0648078	0.0154952	3.72032e-05
rs67905394	ebi-a-GCST90016989	Gut microbiota abundance (genus Dorea id.1997)	20	17782532	0.2634	0.2634	-0.0538038	0.0123288	1.0681e-05
rs112205261	ebi-a-GCST90016990	Gut microbiota abundance (genus Eggerthella id.819)	1	9136139	0.0577	0.0577	-0.188618	0.0403613	3.34649e-06
rs11577881	ebi-a-GCST90016990	Gut microbiota abundance (genus Eggerthella id.819)	1	86251000	0.0815	0.0815	0.149738	0.0376539	3.00338e-05
rs1892467	ebi-a-GCST90016990	Gut microbiota abundance (genus Eggerthella id.819)	1	95169611	0.332	0.332	0.0919054	0.0209561	1.39534e-05
rs6678488	ebi-a-GCST90016990	Gut microbiota abundance (genus Eggerthella id.819)	1	221890991	0.4423	0.4423	0.0869105	0.0197906	1.19163e-05
rs7555109	ebi-a-GCST90016990	Gut microbiota abundance (genus Eggerthella id.819)	1	220867146	0.2207	0.2207	0.102446	0.0234327	1.60746e-05
rs78809237	ebi-a-GCST90016990	Gut microbiota abundance (genus Eggerthella id.819)	1	111864748	0.0437	0.0437	-0.186965	0.0462943	2.89075e-05
rs13033486	ebi-a-GCST90016990	Gut microbiota abundance (genus Eggerthella id.819)	2	195541397	0.1521	0.1521	-0.111071	0.0274227	4.22338e-05
rs1369242	ebi-a-GCST90016990	Gut microbiota abundance (genus Eggerthella id.819)	2	14827944	0.0596	0.0596	0.203388	0.0492854	3.75673e-05
rs34679304	ebi-a-GCST90016990	Gut microbiota abundance (genus Eggerthella id.819)	2	203085243	0.5765	0.4235	-0.0837123	0.0197619	2.53163e-05
rs3851328	ebi-a-GCST90016990	Gut microbiota abundance (genus Eggerthella id.819)	2	45453805	0.7336	0.2664	0.107774	0.0236527	4.1759e-06
rs6430926	ebi-a-GCST90016990	Gut microbiota abundance (genus Eggerthella id.819)	2	141337454	0.4861	0.4861	-0.0879736	0.0197127	8.37124e-06
rs6728245	ebi-a-GCST90016990	Gut microbiota abundance (genus Eggerthella id.819)	2	183178055	0.2237	0.2237	0.0962456	0.0231524	4.36194e-05
rs6729467	ebi-a-GCST90016990	Gut microbiota abundance (genus Eggerthella id.819)	2	34490056	0.7604	0.2396	-0.105901	0.024073	1.64396e-05
rs116603267	ebi-a-GCST90016990	Gut microbiota abundance (genus Eggerthella id.819)	3	83734015	0.0746	0.0746	0.156132	0.036283	1.56398e-05
rs12485277	ebi-a-GCST90016990	Gut microbiota abundance (genus Eggerthella id.819)	3	8549590	0.0944	0.0944	0.153185	0.0350633	1.57185e-05
rs13070736	ebi-a-GCST90016990	Gut microbiota abundance (genus Eggerthella id.819)	3	20807454	0.1571	0.1571	-0.121331	0.0272024	7.61921e-06
rs531955	ebi-a-GCST90016990	Gut microbiota abundance (genus Eggerthella id.819)	3	99409765	0.7326	0.2674	-0.0936101	0.0215121	1.15641e-05
rs73155202	ebi-a-GCST90016990	Gut microbiota abundance (genus Eggerthella id.819)	3	146278581	0.0706	0.0706	0.158122	0.0369258	3.96023e-05
rs78362727	ebi-a-GCST90016990	Gut microbiota abundance (genus Eggerthella id.819)	3	59846288	0.0666	0.0666	0.176341	0.0462111	2.05258e-05
rs12642973	ebi-a-GCST90016990	Gut microbiota abundance (genus Eggerthella id.819)	4	89721604	0.4364	0.4364	-0.0824625	0.0198935	4.03311e-05
rs2877457	ebi-a-GCST90016990	Gut microbiota abundance (genus Eggerthella id.819)	4	70483957	0.8678	0.1322	-0.093486	0.0210208	9.02714e-06
rs35102453	ebi-a-GCST90016990	Gut microbiota abundance (genus Eggerthella id.819)	4	104236395	0.2276	0.2276	-0.104106	0.0243843	1.74675e-05
rs7688921	ebi-a-GCST90016990	Gut microbiota abundance (genus Eggerthella id.819)	4	127700428	0.3628	0.3628	-0.089542	0.0208045	1.7494e-05
rs17827444	ebi-a-GCST90016990	Gut microbiota abundance (genus Eggerthella id.819)	5	7540451	0.0736	0.0736	-0.170947	0.0419046	3.99043e-05
rs72723050	ebi-a-GCST90016990	Gut microbiota abundance (genus Eggerthella id.819)	5	2677278	0.0845	0.0845	-0.154179	0.0360526	2.4715e-05
rs7717804	ebi-a-GCST90016990	Gut microbiota abundance (genus Eggerthella id.819)	5	80653460	0.1769	0.1769	-0.112532	0.0270349	4.88236e-05
rs12661330	ebi-a-GCST90016990	Gut microbiota abundance (genus Eggerthella id.819)	6	131432169	0.3738	0.3738	0.0869862	0.0209385	4.10923e-05
rs113401658	ebi-a-GCST90016990	Gut microbiota abundance (genus Eggerthella id.819)	7	99858505	0.2177	0.2177	-0.101124	0.025022	4.54318e-05
rs2240838	ebi-a-GCST90016990	Gut microbiota abundance (genus Eggerthella id.819)	7	38335954	0.498	0.498	-0.0980582	0.0197653	7.36207e-07
rs3110892	ebi-a-GCST90016990	Gut microbiota abundance (genus Eggerthella id.819)	7	153209876	0.6918	0.3082	0.0908598	0.0217282	2.64095e-05
rs916844	ebi-a-GCST90016990	Gut microbiota abundance (genus Eggerthella id.819)	7	25361257	0.2465	0.2465	-0.100078	0.022849	1.33328e-05
rs1494274	ebi-a-GCST90016990	Gut microbiota abundance (genus Eggerthella id.819)	8	104196164	0.0616	0.0616	-0.176549	0.0419703	3.00013e-05
rs10115985	ebi-a-GCST90016990	Gut microbiota abundance (genus Eggerthella id.819)	9	24823390	0.0934	0.0934	-0.141234	0.0350188	1.652e-05
rs525142	ebi-a-GCST90016990	Gut microbiota abundance (genus Eggerthella id.819)	9	110886534	0.6302	0.3698	0.0838753	0.0203782	4.25589e-05
rs1203381	ebi-a-GCST90016990	Gut microbiota abundance (genus Eggerthella id.819)	10	52212866	0.5825	0.4175	-0.0858564	0.0199601	1.82004e-05
rs1784446	ebi-a-GCST90016990	Gut microbiota abundance (genus Eggerthella id.819)	11	102461599	0.5577	0.4423	-0.0907728	0.0198096	5.2313e-06
rs7135820	ebi-a-GCST90016990	Gut microbiota abundance (genus Eggerthella id.819)	12	127082370	0.7485	0.2515	-0.0963234	0.0231762	3.34126e-05
rs9888335	ebi-a-GCST90016990	Gut microbiota abundance (genus Eggerthella id.819)	12	33442855	0.0557	0.0557	0.159646	0.0400973	1.16608e-05
rs7327921	ebi-a-GCST90016990	Gut microbiota abundance (genus Eggerthella id.819)	13	25800463	0.1143	0.1143	-0.144227	0.0340878	1.56423e-05
rs9575465	ebi-a-GCST90016990	Gut microbiota abundance (genus Eggerthella id.819)	13	84492103	0.2107	0.2107	0.102895	0.0245509	1.83109e-05
rs7154056	ebi-a-GCST90016990	Gut microbiota abundance (genus Eggerthella id.819)	14	34857417	0.1223	0.1223	0.130612	0.0301804	1.01676e-05
rs2012544	ebi-a-GCST90016990	Gut microbiota abundance (genus Eggerthella id.819)	15	87418606	0.1501	0.1501	-0.114013	0.027241	2.25434e-05
rs67490567	ebi-a-GCST90016990	Gut microbiota abundance (genus Eggerthella id.819)	15	65691324	0.1978	0.1978	0.108495	0.0245457	8.94211e-06
rs751467	ebi-a-GCST90016990	Gut microbiota abundance (genus Eggerthella id.819)	15	48246954	0.5934	0.4066	-0.0900847	0.0203129	1.45184e-05
rs4486893	ebi-a-GCST90016990	Gut microbiota abundance (genus Eggerthella id.819)	16	23219210	0.3439	0.3439	-0.0871714	0.0207112	2.67516e-05
rs62050930	ebi-a-GCST90016990	Gut microbiota abundance (genus Eggerthella id.819)	16	60265173	0.1093	0.1093	0.140226	0.0329821	2.25113e-05
rs67753568	ebi-a-GCST90016990	Gut microbiota abundance (genus Eggerthella id.819)	16	52285658	0.1789	0.1789	-0.103021	0.0247778	4.54036e-05
rs76338144	ebi-a-GCST90016990	Gut microbiota abundance (genus Eggerthella id.819)	16	4821770	0.2018	0.2018	-0.111666	0.0272384	3.51358e-05
rs4985746	ebi-a-GCST90016990	Gut microbiota abundance (genus Eggerthella id.819)	17	17098213	0.8211	0.1789	-0.110522	0.0247653	5.71465e-06
rs113786075	ebi-a-GCST90016990	Gut microbiota abundance (genus Eggerthella id.819)	18	55534357	0.1064	0.1064	-0.147841	0.0346758	1.73784e-05
rs6082527	ebi-a-GCST90016990	Gut microbiota abundance (genus Eggerthella id.819)	20	2236775	0.83	0.17	-0.114674	0.0269005	2.90162e-05
rs76663501	ebi-a-GCST90016990	Gut microbiota abundance (genus Eggerthella id.819)	20	55647869	0.0815	0.0815	0.175349	0.0378576	4.8257e-06
rs2223081	ebi-a-GCST90016990	Gut microbiota abundance (genus Eggerthella id.819)	21	29778032	0.7078	0.2922	-0.102572	0.0221108	3.88893e-06
rs73194557	ebi-a-GCST90016990	Gut microbiota abundance (genus Eggerthella id.819)	21	19363494	0.1004	0.1004	0.132534	0.0309394	1.7352e-05
rs581562	ebi-a-GCST90016990	Gut microbiota abundance (genus Eggerthella id.819)	22	26715393	0.7296	0.2704	0.0940828	0.0216717	1.34029e-05
rs61766701	ebi-a-GCST90016991	Gut microbiota abundance (genus Eisenbergiella id.11304)	1	18142359	0.1143	0.1143	0.148906	0.0338375	1.37613e-05
rs6659223	ebi-a-GCST90016991	Gut microbiota abundance (genus Eisenbergiella id.11304)	1	39076845	0.2972	0.2972	-0.0862517	0.0206375	3.03948e-05
rs12710729	ebi-a-GCST90016991	Gut microbiota abundance (genus Eisenbergiella id.11304)	2	19973210	0.3708	0.3708	0.0893384	0.0199069	9.84419e-06
rs4550679	ebi-a-GCST90016991	Gut microbiota abundance (genus Eisenbergiella id.11304)	2	112906315	0.1054	0.1054	0.137904	0.0328077	2.97495e-05
rs6728423	ebi-a-GCST90016991	Gut microbiota abundance (genus Eisenbergiella id.11304)	2	231406529	0.175	0.175	0.108129	0.0254712	1.96558e-05
rs1553971	ebi-a-GCST90016991	Gut microbiota abundance (genus Eisenbergiella id.11304)	3	111419486	0.161	0.161	0.120965	0.0263054	5.26842e-06
rs9854574	ebi-a-GCST90016991	Gut microbiota abundance (genus Eisenbergiella id.11304)	3	32527218	0.1093	0.1093	-0.143022	0.035199	4.27977e-05
rs11938607	ebi-a-GCST90016991	Gut microbiota abundance (genus Eisenbergiella id.11304)	4	189060431	0.7366	0.2634	-0.0978125	0.0216636	8.21826e-06
rs4696635	ebi-a-GCST90016991	Gut microbiota abundance (genus Eisenbergiella id.11304)	4	151163048	0.0964	0.0964	0.149037	0.0348132	1.49132e-05
rs17067608	ebi-a-GCST90016991	Gut microbiota abundance (genus Eisenbergiella id.11304)	6	107113618	0.0686	0.0686	0.157385	0.0363671	1.59731e-05
rs210141	ebi-a-GCST90016991	Gut microbiota abundance (genus Eisenbergiella id.11304)	6	33546825	0.4274	0.4274	0.0811124	0.0192217	2.67442e-05
rs57214955	ebi-a-GCST90016991	Gut microbiota abundance (genus Eisenbergiella id.11304)	6	14297296	0.0716	0.0716	-0.150223	0.0368492	3.80584e-05
rs10272295	ebi-a-GCST90016991	Gut microbiota abundance (genus Eisenbergiella id.11304)	7	18934478	0.8936	0.1064	-0.135912	0.0329537	2.7227e-05
rs10951210	ebi-a-GCST90016991	Gut microbiota abundance (genus Eisenbergiella id.11304)	7	29221171	0.0726	0.0726	-0.124097	0.033739	4.563e-05
rs17755229	ebi-a-GCST90016991	Gut microbiota abundance (genus Eisenbergiella id.11304)	7	34293822	0.3837	0.3837	0.0844069	0.0194858	1.706e-05
rs3750158	ebi-a-GCST90016991	Gut microbiota abundance (genus Eisenbergiella id.11304)	7	1309632	0.3231	0.3231	0.0876783	0.0207063	3.19264e-05
rs13258851	ebi-a-GCST90016991	Gut microbiota abundance (genus Eisenbergiella id.11304)	8	55330814	0.0855	0.0855	0.137001	0.0302124	7.7464e-06
rs1969370	ebi-a-GCST90016991	Gut microbiota abundance (genus Eisenbergiella id.11304)	8	20889023	0.3439	0.3439	-0.0822323	0.0198497	3.46338e-05
rs3812426	ebi-a-GCST90016991	Gut microbiota abundance (genus Eisenbergiella id.11304)	8	50822676	0.7922	0.2078	-0.106447	0.0224159	2.71688e-06
rs7823359	ebi-a-GCST90016991	Gut microbiota abundance (genus Eisenbergiella id.11304)	8	1301216	0.1093	0.1093	-0.123546	0.0305757	4.29616e-05
rs10820554	ebi-a-GCST90016991	Gut microbiota abundance (genus Eisenbergiella id.11304)	9	106606416	0.8996	0.1004	0.111226	0.0270405	2.82579e-05
rs4837364	ebi-a-GCST90016991	Gut microbiota abundance (genus Eisenbergiella id.11304)	9	132179250	0.5497	0.4503	0.0789029	0.0192349	4.7959e-05
rs113923075	ebi-a-GCST90016991	Gut microbiota abundance (genus Eisenbergiella id.11304)	10	16104979	0.0765	0.0765	0.15587	0.0369013	2.81845e-05
rs12257723	ebi-a-GCST90016991	Gut microbiota abundance (genus Eisenbergiella id.11304)	10	109417101	0.339	0.339	-0.0952742	0.0211569	8.85116e-06
rs11027642	ebi-a-GCST90016991	Gut microbiota abundance (genus Eisenbergiella id.11304)	11	24001840	0.1243	0.1243	0.129006	0.0284844	4.9187e-06
rs11034704	ebi-a-GCST90016991	Gut microbiota abundance (genus Eisenbergiella id.11304)	11	4952708	0.1223	0.1223	-0.119567	0.0290171	3.94312e-05
rs4072103	ebi-a-GCST90016991	Gut microbiota abundance (genus Eisenbergiella id.11304)	11	7460958	0.1819	0.1819	-0.103949	0.024437	2.13079e-05
rs10847821	ebi-a-GCST90016991	Gut microbiota abundance (genus Eisenbergiella id.11304)	12	129742700	0.0944	0.0944	0.12656	0.02926	1.75138e-05
rs11613268	ebi-a-GCST90016991	Gut microbiota abundance (genus Eisenbergiella id.11304)	12	59836982	0.2068	0.2068	-0.094895	0.0228196	1.76246e-05
rs35988155	ebi-a-GCST90016991	Gut microbiota abundance (genus Eisenbergiella id.11304)	13	26841291	0.1292	0.1292	0.133745	0.0311609	2.6356e-05
rs1956722	ebi-a-GCST90016991	Gut microbiota abundance (genus Eisenbergiella id.11304)	14	101469262	0.5229	0.4771	0.0828121	0.0191778	1.90134e-05
rs1508033	ebi-a-GCST90016991	Gut microbiota abundance (genus Eisenbergiella id.11304)	15	53375201	0.3499	0.3499	0.091546	0.0195787	3.22887e-06
rs2100856	ebi-a-GCST90016991	Gut microbiota abundance (genus Eisenbergiella id.11304)	15	67262738	0.8549	0.1451	-0.114483	0.0264087	1.6594e-05
rs2683098	ebi-a-GCST90016991	Gut microbiota abundance (genus Eisenbergiella id.11304)	15	36178565	0.7763	0.2237	-0.107319	0.022515	2.23748e-06
rs1056611	ebi-a-GCST90016991	Gut microbiota abundance (genus Eisenbergiella id.11304)	16	84212031	0.1074	0.1074	0.135375	0.0306722	1.00062e-05
rs1291780	ebi-a-GCST90016991	Gut microbiota abundance (genus Eisenbergiella id.11304)	16	4177031	0.7515	0.2485	-0.0966839	0.0220036	1.31829e-05
rs2193268	ebi-a-GCST90016991	Gut microbiota abundance (genus Eisenbergiella id.11304)	16	11687998	0.503	0.497	0.0780035	0.0191174	4.60267e-05
rs72768150	ebi-a-GCST90016991	Gut microbiota abundance (genus Eisenbergiella id.11304)	16	8772613	0.0547	0.0547	0.211879	0.0520589	4.37814e-05
rs11079158	ebi-a-GCST90016991	Gut microbiota abundance (genus Eisenbergiella id.11304)	17	53367641	0.2197	0.2197	0.100627	0.022546	7.34852e-06
rs3813047	ebi-a-GCST90016991	Gut microbiota abundance (genus Eisenbergiella id.11304)	17	39155758	0.1223	0.1223	0.136564	0.0323392	2.83263e-05
rs6503156	ebi-a-GCST90016991	Gut microbiota abundance (genus Eisenbergiella id.11304)	17	8674552	0.3897	0.3897	0.0812604	0.0194174	2.66287e-05
rs1053474	ebi-a-GCST90016991	Gut microbiota abundance (genus Eisenbergiella id.11304)	18	22033261	0.6978	0.3022	-0.0805189	0.0197259	4.39552e-05
rs10403186	ebi-a-GCST90016991	Gut microbiota abundance (genus Eisenbergiella id.11304)	19	29000638	0.8787	0.1213	0.123396	0.0293739	3.52874e-05
rs2837188	ebi-a-GCST90016991	Gut microbiota abundance (genus Eisenbergiella id.11304)	21	41140052	0.7674	0.2326	0.0936955	0.0227912	4.40281e-05
rs4462860	ebi-a-GCST90016991	Gut microbiota abundance (genus Eisenbergiella id.11304)	21	21610254	0.3439	0.3439	0.0939071	0.0201104	4.16217e-06
rs4145411	ebi-a-GCST90016991	Gut microbiota abundance (genus Eisenbergiella id.11304)	22	22564920	0.2753	0.2753	0.0873374	0.0209405	2.69737e-05
rs12039756	ebi-a-GCST90016992	Gut microbiota abundance (genus Enterorhabdus id.820)	1	63536774	0.4712	0.4712	0.0710783	0.016305	1.31768e-05
rs2168338	ebi-a-GCST90016992	Gut microbiota abundance (genus Enterorhabdus id.820)	1	219653487	0.1421	0.1421	-0.0879236	0.0208804	2.26757e-05
rs2275404	ebi-a-GCST90016992	Gut microbiota abundance (genus Enterorhabdus id.820)	1	159998440	0.0924	0.0924	-0.126106	0.0321858	4.66778e-05
rs4598489	ebi-a-GCST90016992	Gut microbiota abundance (genus Enterorhabdus id.820)	1	188759945	0.6441	0.3559	0.0698239	0.0169163	3.96278e-05
rs72690303	ebi-a-GCST90016992	Gut microbiota abundance (genus Enterorhabdus id.820)	1	48053626	0.1551	0.1551	0.0983811	0.022965	2.13974e-05
rs10932015	ebi-a-GCST90016992	Gut microbiota abundance (genus Enterorhabdus id.820)	2	204442011	0.3648	0.3648	-0.0685252	0.0168415	4.67767e-05
rs114731706	ebi-a-GCST90016992	Gut microbiota abundance (genus Enterorhabdus id.820)	2	19611953	0.0835	0.0835	0.182308	0.0382298	2.1734e-06
rs13384420	ebi-a-GCST90016992	Gut microbiota abundance (genus Enterorhabdus id.820)	2	45120286	0.163	0.163	-0.0848271	0.0211355	4.65425e-05
rs77655283	ebi-a-GCST90016992	Gut microbiota abundance (genus Enterorhabdus id.820)	2	236439879	0.0686	0.0686	0.132988	0.0298306	5.88044e-06
rs115981379	ebi-a-GCST90016992	Gut microbiota abundance (genus Enterorhabdus id.820)	3	41200214	0.0368	0.0368	-0.175949	0.0433791	3.74559e-05
rs16863336	ebi-a-GCST90016992	Gut microbiota abundance (genus Enterorhabdus id.820)	3	151077918	0.2694	0.2694	-0.0749355	0.0179417	3.73396e-05
rs73888856	ebi-a-GCST90016992	Gut microbiota abundance (genus Enterorhabdus id.820)	3	188331109	0.17	0.17	0.094779	0.0218947	1.57529e-05
rs76308092	ebi-a-GCST90016992	Gut microbiota abundance (genus Enterorhabdus id.820)	3	7610337	0.0696	0.0696	-0.137242	0.0327206	4.9272e-05
rs4698910	ebi-a-GCST90016992	Gut microbiota abundance (genus Enterorhabdus id.820)	4	104890498	0.6193	0.3807	-0.0721499	0.017175	2.746e-05
rs4868095	ebi-a-GCST90016992	Gut microbiota abundance (genus Enterorhabdus id.820)	5	170971673	0.2942	0.2942	-0.0766016	0.0179553	2.05731e-05
rs72766476	ebi-a-GCST90016992	Gut microbiota abundance (genus Enterorhabdus id.820)	5	83872134	0.0825	0.0825	0.125514	0.029177	1.55385e-05
rs72987060	ebi-a-GCST90016992	Gut microbiota abundance (genus Enterorhabdus id.820)	6	139153891	0.2773	0.2773	-0.0760554	0.018685	4.78983e-05
rs7741108	ebi-a-GCST90016992	Gut microbiota abundance (genus Enterorhabdus id.820)	6	24316816	0.1571	0.1571	0.0933262	0.0218656	1.66115e-05
rs10242782	ebi-a-GCST90016992	Gut microbiota abundance (genus Enterorhabdus id.820)	7	24979715	0.4125	0.4125	-0.0761422	0.0166951	1.06751e-05
rs2051957	ebi-a-GCST90016992	Gut microbiota abundance (genus Enterorhabdus id.820)	7	89709883	0.2346	0.2346	0.0843291	0.0189864	8.89857e-06
rs3111276	ebi-a-GCST90016992	Gut microbiota abundance (genus Enterorhabdus id.820)	7	153215127	0.4245	0.4245	0.0677557	0.0165161	4.22066e-05
rs10098492	ebi-a-GCST90016992	Gut microbiota abundance (genus Enterorhabdus id.820)	8	113109756	0.0905	0.0905	0.132323	0.0293688	6.40575e-06
rs12677331	ebi-a-GCST90016992	Gut microbiota abundance (genus Enterorhabdus id.820)	8	4118380	0.0507	0.0507	-0.137922	0.033181	3.89771e-05
rs192842	ebi-a-GCST90016992	Gut microbiota abundance (genus Enterorhabdus id.820)	8	23613260	0.326	0.326	-0.0733987	0.0176627	4.36767e-05
rs3017103	ebi-a-GCST90016992	Gut microbiota abundance (genus Enterorhabdus id.820)	11	62174193	0.8101	0.1899	-0.0980897	0.0208995	2.94042e-06
rs6589864	ebi-a-GCST90016992	Gut microbiota abundance (genus Enterorhabdus id.820)	11	121109489	0.0716	0.0716	0.161674	0.037073	2.488e-05
rs1013346	ebi-a-GCST90016992	Gut microbiota abundance (genus Enterorhabdus id.820)	12	91564919	0.2813	0.2813	-0.0796771	0.0183103	1.56171e-05
rs7299682	ebi-a-GCST90016992	Gut microbiota abundance (genus Enterorhabdus id.820)	12	27137188	0.2674	0.2674	0.0728527	0.0177228	4.40819e-05
rs73331712	ebi-a-GCST90016992	Gut microbiota abundance (genus Enterorhabdus id.820)	12	69515102	0.0427	0.0427	0.26199	0.055123	4.8492e-06
rs34964522	ebi-a-GCST90016992	Gut microbiota abundance (genus Enterorhabdus id.820)	15	35044757	0.1093	0.1093	-0.108962	0.0252065	1.80049e-05
rs62026487	ebi-a-GCST90016992	Gut microbiota abundance (genus Enterorhabdus id.820)	15	84712461	0.1292	0.1292	0.0979011	0.0237046	3.35475e-05
rs8034865	ebi-a-GCST90016992	Gut microbiota abundance (genus Enterorhabdus id.820)	15	95043322	0.671	0.329	0.0730397	0.0177066	3.93604e-05
rs9303514	ebi-a-GCST90016992	Gut microbiota abundance (genus Enterorhabdus id.820)	17	65032297	0.7704	0.2296	-0.0761207	0.0191805	4.91892e-05
rs11874592	ebi-a-GCST90016992	Gut microbiota abundance (genus Enterorhabdus id.820)	18	8549999	0.161	0.161	-0.0993184	0.0236179	2.8595e-05
rs7506696	ebi-a-GCST90016992	Gut microbiota abundance (genus Enterorhabdus id.820)	18	4710695	0.1561	0.1561	0.0932143	0.0221812	2.43047e-05
rs12984420	ebi-a-GCST90016992	Gut microbiota abundance (genus Enterorhabdus id.820)	19	52667079	0.0775	0.0775	-0.137568	0.0323653	3.74895e-05
rs1433078	ebi-a-GCST90016992	Gut microbiota abundance (genus Enterorhabdus id.820)	19	30840250	0.7455	0.2545	0.0811234	0.018961	1.94491e-05
rs76650300	ebi-a-GCST90016992	Gut microbiota abundance (genus Enterorhabdus id.820)	19	2539728	0.1103	0.1103	0.115614	0.0274058	4.2773e-05
rs11698843	ebi-a-GCST90016992	Gut microbiota abundance (genus Enterorhabdus id.820)	20	61638804	0.0398	0.0398	-0.163305	0.0372669	1.50876e-05
rs5761993	ebi-a-GCST90016992	Gut microbiota abundance (genus Enterorhabdus id.820)	22	27512383	0.1044	0.1044	0.112423	0.027284	1.99522e-05
rs140078932	ebi-a-GCST90016993	Gut microbiota abundance (genus Erysipelatoclostridium id.11381)	1	210874308	0.0736	0.0736	0.101315	0.0246856	3.46889e-05
rs61806970	ebi-a-GCST90016993	Gut microbiota abundance (genus Erysipelatoclostridium id.11381)	1	167818597	0.0646	0.0646	0.142548	0.0320688	9.09411e-06
rs710230	ebi-a-GCST90016993	Gut microbiota abundance (genus Erysipelatoclostridium id.11381)	1	42333631	0.9135	0.0865	-0.143381	0.0281514	6.33126e-07
rs73103403	ebi-a-GCST90016993	Gut microbiota abundance (genus Erysipelatoclostridium id.11381)	1	233048282	0.0527	0.0527	-0.135056	0.0322613	1.67873e-05
rs78496111	ebi-a-GCST90016993	Gut microbiota abundance (genus Erysipelatoclostridium id.11381)	1	210825720	0.0984	0.0984	-0.0969397	0.0231537	3.16767e-05
rs12465156	ebi-a-GCST90016993	Gut microbiota abundance (genus Erysipelatoclostridium id.11381)	2	38925610	0.0984	0.0984	0.100051	0.0239446	3.31658e-05
rs13004463	ebi-a-GCST90016993	Gut microbiota abundance (genus Erysipelatoclostridium id.11381)	2	114693326	0.0547	0.0547	-0.11748	0.0283871	4.99241e-05
rs1434153	ebi-a-GCST90016993	Gut microbiota abundance (genus Erysipelatoclostridium id.11381)	2	34595533	0.3211	0.3211	-0.0684526	0.0152443	6.85299e-06
rs7593757	ebi-a-GCST90016993	Gut microbiota abundance (genus Erysipelatoclostridium id.11381)	2	57148731	0.6849	0.3151	0.0644559	0.0153917	3.14e-05
rs6779985	ebi-a-GCST90016993	Gut microbiota abundance (genus Erysipelatoclostridium id.11381)	3	60576086	0.0755	0.0755	-0.131399	0.0306098	2.10518e-05
rs1106058	ebi-a-GCST90016993	Gut microbiota abundance (genus Erysipelatoclostridium id.11381)	4	9861524	0.2167	0.2167	0.0770877	0.0173458	1.10035e-05
rs112911552	ebi-a-GCST90016993	Gut microbiota abundance (genus Erysipelatoclostridium id.11381)	4	8159936	0.0795	0.0795	0.124202	0.0300214	2.0854e-05
rs4697572	ebi-a-GCST90016993	Gut microbiota abundance (genus Erysipelatoclostridium id.11381)	4	25446787	0.2455	0.2455	-0.0810636	0.0163308	7.59347e-07
rs10044534	ebi-a-GCST90016993	Gut microbiota abundance (genus Erysipelatoclostridium id.11381)	5	108638960	0.2455	0.2455	-0.073595	0.0171905	2.18047e-05
rs17238201	ebi-a-GCST90016993	Gut microbiota abundance (genus Erysipelatoclostridium id.11381)	5	12981517	0.3728	0.3728	0.0602837	0.014749	4.59082e-05
rs17804233	ebi-a-GCST90016993	Gut microbiota abundance (genus Erysipelatoclostridium id.11381)	5	77815056	0.5179	0.4821	0.0662914	0.0144203	4.58606e-06
rs340991	ebi-a-GCST90016993	Gut microbiota abundance (genus Erysipelatoclostridium id.11381)	5	34892042	0.2982	0.2982	-0.0740482	0.0158891	3.74938e-06
rs62378481	ebi-a-GCST90016993	Gut microbiota abundance (genus Erysipelatoclostridium id.11381)	5	96779626	0.0467	0.0467	0.214276	0.0521145	3.84264e-05
rs2143333	ebi-a-GCST90016993	Gut microbiota abundance (genus Erysipelatoclostridium id.11381)	6	582644	0.3817	0.3817	0.0678269	0.015579	1.46987e-05
rs3804326	ebi-a-GCST90016993	Gut microbiota abundance (genus Erysipelatoclostridium id.11381)	6	24292185	0.0676	0.0676	0.14147	0.0336352	9.85281e-06
rs117344801	ebi-a-GCST90016993	Gut microbiota abundance (genus Erysipelatoclostridium id.11381)	7	149348979	0.0656	0.0656	0.118494	0.0280641	2.45561e-05
rs2711883	ebi-a-GCST90016993	Gut microbiota abundance (genus Erysipelatoclostridium id.11381)	7	103137344	0.1978	0.1978	-0.0781238	0.0176415	1.32495e-05
rs73058317	ebi-a-GCST90016993	Gut microbiota abundance (genus Erysipelatoclostridium id.11381)	7	13645763	0.1372	0.1372	0.0904041	0.0215335	3.63254e-05
rs917229	ebi-a-GCST90016993	Gut microbiota abundance (genus Erysipelatoclostridium id.11381)	7	42098976	0.6004	0.3996	0.0607317	0.0146866	3.66522e-05
rs2380448	ebi-a-GCST90016993	Gut microbiota abundance (genus Erysipelatoclostridium id.11381)	8	69081683	0.7505	0.2495	-0.0667316	0.0165609	4.52501e-05
rs4609192	ebi-a-GCST90016993	Gut microbiota abundance (genus Erysipelatoclostridium id.11381)	8	12697894	0.3529	0.3529	-0.0619866	0.0146408	2.41474e-05
rs6474512	ebi-a-GCST90016993	Gut microbiota abundance (genus Erysipelatoclostridium id.11381)	8	38780606	0.5487	0.4513	-0.067015	0.0143201	3.01544e-06
rs918920	ebi-a-GCST90016993	Gut microbiota abundance (genus Erysipelatoclostridium id.11381)	8	3991083	0.5348	0.4652	0.0589476	0.0143376	4.11301e-05
rs3737242	ebi-a-GCST90016993	Gut microbiota abundance (genus Erysipelatoclostridium id.11381)	9	34379692	0.2087	0.2087	0.0760889	0.0178485	1.10184e-05
rs622418	ebi-a-GCST90016993	Gut microbiota abundance (genus Erysipelatoclostridium id.11381)	9	90586043	0.5109	0.4891	-0.0668051	0.0143224	3.68154e-06
rs10827923	ebi-a-GCST90016993	Gut microbiota abundance (genus Erysipelatoclostridium id.11381)	10	20287549	0.675	0.325	-0.0645363	0.0153495	2.87753e-05
rs114787417	ebi-a-GCST90016993	Gut microbiota abundance (genus Erysipelatoclostridium id.11381)	10	134990989	0.0586	0.0586	0.130796	0.0313093	3.15195e-05
rs16936671	ebi-a-GCST90016993	Gut microbiota abundance (genus Erysipelatoclostridium id.11381)	10	36394609	0.1362	0.1362	-0.0968026	0.0217883	6.0431e-06
rs4917534	ebi-a-GCST90016993	Gut microbiota abundance (genus Erysipelatoclostridium id.11381)	10	110962865	0.8151	0.1849	0.0794284	0.0188133	4.12325e-05
rs2901723	ebi-a-GCST90016993	Gut microbiota abundance (genus Erysipelatoclostridium id.11381)	11	36871523	0.497	0.497	-0.0641339	0.0144295	8.79468e-06
rs58236560	ebi-a-GCST90016993	Gut microbiota abundance (genus Erysipelatoclostridium id.11381)	11	121876913	0.1372	0.1372	-0.111157	0.0234426	2.16118e-06
rs76183373	ebi-a-GCST90016993	Gut microbiota abundance (genus Erysipelatoclostridium id.11381)	11	11853263	0.0865	0.0865	-0.120911	0.0278782	4.00442e-05
rs4523741	ebi-a-GCST90016993	Gut microbiota abundance (genus Erysipelatoclostridium id.11381)	12	18300638	0.5408	0.4592	-0.0603277	0.0144349	2.60982e-05
rs2893072	ebi-a-GCST90016993	Gut microbiota abundance (genus Erysipelatoclostridium id.11381)	13	102280592	0.7684	0.2316	-0.0721456	0.0167912	1.77329e-05
rs9590927	ebi-a-GCST90016993	Gut microbiota abundance (genus Erysipelatoclostridium id.11381)	13	46372065	0.506	0.494	0.0646003	0.0143479	6.39043e-06
rs56004425	ebi-a-GCST90016993	Gut microbiota abundance (genus Erysipelatoclostridium id.11381)	16	65430351	0.173	0.173	0.0857693	0.0204877	3.18632e-05
rs17573893	ebi-a-GCST90016993	Gut microbiota abundance (genus Erysipelatoclostridium id.11381)	17	35509834	0.0457	0.0457	-0.122764	0.0307401	4.47538e-05
rs7221249	ebi-a-GCST90016993	Gut microbiota abundance (genus Erysipelatoclostridium id.11381)	17	10177708	0.4533	0.4533	-0.0839861	0.0142741	4.30953e-09
rs185115282	ebi-a-GCST90016993	Gut microbiota abundance (genus Erysipelatoclostridium id.11381)	18	14340678	0.1252	0.1252	0.101637	0.0248982	3.63279e-05
rs45480394	ebi-a-GCST90016993	Gut microbiota abundance (genus Erysipelatoclostridium id.11381)	19	55857777	0.3618	0.3618	-0.0687134	0.0151835	7.66161e-06
rs12747505	ebi-a-GCST90016994	Gut microbiota abundance (genus Erysipelotrichaceae UCG003 id.11384)	1	219618035	0.159	0.159	0.0700345	0.0164721	3.87088e-05
rs11691674	ebi-a-GCST90016994	Gut microbiota abundance (genus Erysipelotrichaceae UCG003 id.11384)	2	37396608	0.2386	0.2386	0.0588327	0.0138157	2.89574e-05
rs75949021	ebi-a-GCST90016994	Gut microbiota abundance (genus Erysipelotrichaceae UCG003 id.11384)	2	175403951	0.0457	0.0457	-0.169667	0.0374238	3.57511e-06
rs7595136	ebi-a-GCST90016994	Gut microbiota abundance (genus Erysipelotrichaceae UCG003 id.11384)	2	48966039	0.0885	0.0885	0.0865927	0.0215064	2.36903e-05
rs1261980	ebi-a-GCST90016995	Gut microbiota abundance (genus Escherichia Shigella id.3504)	1	79353655	0.7793	0.2207	-0.0634345	0.0146957	1.33653e-05
rs2798105	ebi-a-GCST90016995	Gut microbiota abundance (genus Escherichia Shigella id.3504)	1	48961903	0.1183	0.1183	-0.100851	0.0222045	8.24499e-06
rs10173353	ebi-a-GCST90016995	Gut microbiota abundance (genus Escherichia Shigella id.3504)	2	116844594	0.3211	0.3211	-0.05791	0.0136938	2.16561e-05
rs11893260	ebi-a-GCST90016995	Gut microbiota abundance (genus Escherichia Shigella id.3504)	2	16704689	0.3101	0.3101	-0.0570381	0.0139489	3.34241e-05
rs13011007	ebi-a-GCST90016995	Gut microbiota abundance (genus Escherichia Shigella id.3504)	2	147846455	0.1531	0.1531	0.0705098	0.0173696	4.02977e-05
rs13019074	ebi-a-GCST90016995	Gut microbiota abundance (genus Escherichia Shigella id.3504)	2	5737785	0.4742	0.4742	0.0568743	0.0131945	1.61376e-05
rs17740794	ebi-a-GCST90016995	Gut microbiota abundance (genus Escherichia Shigella id.3504)	2	173742348	0.1004	0.1004	0.101181	0.0240768	3.66345e-05
rs2374342	ebi-a-GCST90016995	Gut microbiota abundance (genus Escherichia Shigella id.3504)	2	42133542	0.3569	0.3569	0.05632	0.013412	2.76452e-05
rs57024273	ebi-a-GCST90016995	Gut microbiota abundance (genus Escherichia Shigella id.3504)	2	236515155	0.3181	0.3181	0.0626172	0.0139919	9.70465e-06
rs726017	ebi-a-GCST90016995	Gut microbiota abundance (genus Escherichia Shigella id.3504)	2	234725819	0.836	0.164	0.0756605	0.0176718	1.92548e-05
rs62248065	ebi-a-GCST90016995	Gut microbiota abundance (genus Escherichia Shigella id.3504)	3	71814439	0.0606	0.0606	-0.13581	0.0307717	1.17012e-05
rs922773	ebi-a-GCST90016995	Gut microbiota abundance (genus Escherichia Shigella id.3504)	3	66318042	0.1402	0.1402	-0.0801166	0.0193373	2.41635e-05
rs12640250	ebi-a-GCST90016995	Gut microbiota abundance (genus Escherichia Shigella id.3504)	4	17792869	0.7107	0.2893	-0.0592711	0.014132	2.85831e-05
rs55901970	ebi-a-GCST90016995	Gut microbiota abundance (genus Escherichia Shigella id.3504)	4	180037936	0.0765	0.0765	0.0989817	0.0229431	2.66336e-05
rs118526	ebi-a-GCST90016995	Gut microbiota abundance (genus Escherichia Shigella id.3504)	5	79863544	0.6074	0.3926	0.0594401	0.013598	7.99558e-06
rs4704722	ebi-a-GCST90016995	Gut microbiota abundance (genus Escherichia Shigella id.3504)	5	80627173	0.325	0.325	0.0613905	0.0140463	1.39476e-05
rs569786	ebi-a-GCST90016995	Gut microbiota abundance (genus Escherichia Shigella id.3504)	5	18003075	0.7256	0.2744	0.0571959	0.0137993	4.36435e-05
rs72711281	ebi-a-GCST90016995	Gut microbiota abundance (genus Escherichia Shigella id.3504)	5	6852638	0.0586	0.0586	0.168289	0.0412265	4.45892e-05
rs113513883	ebi-a-GCST90016995	Gut microbiota abundance (genus Escherichia Shigella id.3504)	7	140678199	0.0577	0.0577	0.172283	0.038041	5.27716e-06
rs1229492	ebi-a-GCST90016995	Gut microbiota abundance (genus Escherichia Shigella id.3504)	7	81564122	0.7455	0.2545	0.0605903	0.0145889	3.40259e-05
rs4731451	ebi-a-GCST90016995	Gut microbiota abundance (genus Escherichia Shigella id.3504)	7	128054100	0.3718	0.3718	-0.0609885	0.0135157	7.47309e-06
rs11555737	ebi-a-GCST90016995	Gut microbiota abundance (genus Escherichia Shigella id.3504)	8	17154043	0.1809	0.1809	-0.0728434	0.0175768	3.8338e-05
rs7840412	ebi-a-GCST90016995	Gut microbiota abundance (genus Escherichia Shigella id.3504)	8	137640766	0.3241	0.3241	0.0583204	0.0140527	3.97009e-05
rs592299	ebi-a-GCST90016995	Gut microbiota abundance (genus Escherichia Shigella id.3504)	9	136179347	0.4682	0.4682	-0.0592004	0.0129486	4.76925e-06
rs731131	ebi-a-GCST90016995	Gut microbiota abundance (genus Escherichia Shigella id.3504)	9	78067485	0.5417	0.4583	-0.0541363	0.0130506	3.44398e-05
rs74608082	ebi-a-GCST90016995	Gut microbiota abundance (genus Escherichia Shigella id.3504)	9	110498188	0.0636	0.0636	0.131254	0.0327944	4.0708e-05
rs11812909	ebi-a-GCST90016995	Gut microbiota abundance (genus Escherichia Shigella id.3504)	10	53461266	0.0805	0.0805	0.107208	0.024514	1.31896e-05
rs9732427	ebi-a-GCST90016995	Gut microbiota abundance (genus Escherichia Shigella id.3504)	10	23219802	0.2525	0.2525	-0.063498	0.0146249	1.27476e-05
rs1154904	ebi-a-GCST90016995	Gut microbiota abundance (genus Escherichia Shigella id.3504)	11	134774845	0.5358	0.4642	0.0613376	0.0130644	3.03753e-06
rs76141197	ebi-a-GCST90016995	Gut microbiota abundance (genus Escherichia Shigella id.3504)	11	8056375	0.0596	0.0596	0.132159	0.0292377	1.01906e-05
rs10735031	ebi-a-GCST90016995	Gut microbiota abundance (genus Escherichia Shigella id.3504)	12	573870	0.5845	0.4155	-0.055188	0.0131303	3.05893e-05
rs11061247	ebi-a-GCST90016995	Gut microbiota abundance (genus Escherichia Shigella id.3504)	12	131420354	0.1829	0.1829	0.0721794	0.0171559	3.72778e-05
rs11178487	ebi-a-GCST90016995	Gut microbiota abundance (genus Escherichia Shigella id.3504)	12	71310743	0.4761	0.4761	-0.0549893	0.0129465	2.42683e-05
rs113127095	ebi-a-GCST90016995	Gut microbiota abundance (genus Escherichia Shigella id.3504)	13	23253392	0.0517	0.0517	0.151009	0.0323434	3.3335e-06
rs1952010	ebi-a-GCST90016995	Gut microbiota abundance (genus Escherichia Shigella id.3504)	13	34288054	0.1988	0.1988	-0.0638637	0.0155059	4.74777e-05
rs10137456	ebi-a-GCST90016995	Gut microbiota abundance (genus Escherichia Shigella id.3504)	14	57669003	0.1193	0.1193	-0.0760958	0.018527	4.10299e-05
rs11851356	ebi-a-GCST90016995	Gut microbiota abundance (genus Escherichia Shigella id.3504)	14	104695217	0.2893	0.2893	0.0610918	0.0144924	2.35407e-05
rs11071716	ebi-a-GCST90016995	Gut microbiota abundance (genus Escherichia Shigella id.3504)	15	63313542	0.0865	0.0865	0.0803893	0.020079	1.98765e-05
rs142912232	ebi-a-GCST90016995	Gut microbiota abundance (genus Escherichia Shigella id.3504)	15	23925883	0.0517	0.0517	-0.196488	0.0482636	4.6397e-05
rs112767262	ebi-a-GCST90016995	Gut microbiota abundance (genus Escherichia Shigella id.3504)	16	3750623	0.1958	0.1958	0.0732963	0.0163589	8.20635e-06
rs72873982	ebi-a-GCST90016995	Gut microbiota abundance (genus Escherichia Shigella id.3504)	17	69217570	0.1312	0.1312	0.0812861	0.0196004	4.32743e-05
rs10163905	ebi-a-GCST90016995	Gut microbiota abundance (genus Escherichia Shigella id.3504)	18	8302207	0.6014	0.3986	0.0540703	0.0133087	4.72705e-05
rs4939773	ebi-a-GCST90016995	Gut microbiota abundance (genus Escherichia Shigella id.3504)	18	45880495	0.3897	0.3897	-0.0537137	0.0131997	4.80541e-05
rs78143293	ebi-a-GCST90016995	Gut microbiota abundance (genus Escherichia Shigella id.3504)	18	57672335	0.1441	0.1441	-0.0798582	0.0180404	1.45939e-05
rs6092361	ebi-a-GCST90016995	Gut microbiota abundance (genus Escherichia Shigella id.3504)	20	55339620	0.3588	0.3588	0.0598333	0.0137241	1.25409e-05
rs73208162	ebi-a-GCST90016995	Gut microbiota abundance (genus Escherichia Shigella id.3504)	21	39324484	0.0586	0.0586	-0.119296	0.024839	2.19392e-06
rs12628344	ebi-a-GCST90016995	Gut microbiota abundance (genus Escherichia Shigella id.3504)	22	35547943	0.1173	0.1173	0.0808253	0.0202003	3.69063e-05
rs10158452	ebi-a-GCST90016996	Gut microbiota abundance (genus Eubacterium brachy group id.11296)	1	62844586	0.6938	0.3062	0.100225	0.0241725	3.86892e-05
rs6698692	ebi-a-GCST90016996	Gut microbiota abundance (genus Eubacterium brachy group id.11296)	1	6118869	0.0765	0.0765	-0.217618	0.0497901	1.03786e-05
rs12151423	ebi-a-GCST90016996	Gut microbiota abundance (genus Eubacterium brachy group id.11296)	2	218237281	0.5209	0.4791	-0.101329	0.0227324	9.27043e-06
rs6435127	ebi-a-GCST90016996	Gut microbiota abundance (genus Eubacterium brachy group id.11296)	2	202968938	0.2853	0.2853	-0.109379	0.0250531	1.52468e-05
rs72904001	ebi-a-GCST90016996	Gut microbiota abundance (genus Eubacterium brachy group id.11296)	2	186795864	0.1103	0.1103	0.160824	0.0384391	2.41007e-05
rs749052	ebi-a-GCST90016996	Gut microbiota abundance (genus Eubacterium brachy group id.11296)	2	232796610	0.0706	0.0706	-0.218941	0.0511809	2.07067e-05
rs77242587	ebi-a-GCST90016996	Gut microbiota abundance (genus Eubacterium brachy group id.11296)	2	29458286	0.1133	0.1133	-0.161688	0.0377657	1.92137e-05
rs1406611	ebi-a-GCST90016996	Gut microbiota abundance (genus Eubacterium brachy group id.11296)	3	62417781	0.1163	0.1163	0.184436	0.0423019	1.18689e-05
rs78839801	ebi-a-GCST90016996	Gut microbiota abundance (genus Eubacterium brachy group id.11296)	3	151308081	0.1213	0.1213	-0.138093	0.0334717	3.16796e-05
rs13139592	ebi-a-GCST90016996	Gut microbiota abundance (genus Eubacterium brachy group id.11296)	4	144665178	0.1223	0.1223	-0.145997	0.0327192	7.96746e-06
rs1368508	ebi-a-GCST90016996	Gut microbiota abundance (genus Eubacterium brachy group id.11296)	4	124819985	0.7515	0.2485	-0.111894	0.0262058	2.94625e-05
rs35920721	ebi-a-GCST90016996	Gut microbiota abundance (genus Eubacterium brachy group id.11296)	4	120780917	0.5934	0.4066	0.0992081	0.0233214	2.44377e-05
rs4862235	ebi-a-GCST90016996	Gut microbiota abundance (genus Eubacterium brachy group id.11296)	4	184628931	0.5557	0.4443	-0.104806	0.0225751	3.73147e-06
rs73199919	ebi-a-GCST90016996	Gut microbiota abundance (genus Eubacterium brachy group id.11296)	4	6856564	0.0567	0.0567	-0.236717	0.0531335	8.1553e-06
rs35886244	ebi-a-GCST90016996	Gut microbiota abundance (genus Eubacterium brachy group id.11296)	5	161667265	0.1093	0.1093	0.143763	0.0347802	2.46269e-05
rs4141317	ebi-a-GCST90016996	Gut microbiota abundance (genus Eubacterium brachy group id.11296)	5	135764354	0.1819	0.1819	0.128305	0.0301972	2.39029e-05
rs62348779	ebi-a-GCST90016996	Gut microbiota abundance (genus Eubacterium brachy group id.11296)	5	17460096	0.0815	0.0815	-0.201481	0.043286	3.7812e-06
rs12525958	ebi-a-GCST90016996	Gut microbiota abundance (genus Eubacterium brachy group id.11296)	6	11634494	0.2565	0.2565	-0.103957	0.025188	3.62552e-05
rs6903450	ebi-a-GCST90016996	Gut microbiota abundance (genus Eubacterium brachy group id.11296)	6	131420459	0.7873	0.2127	0.12175	0.0288362	3.30408e-05
rs62524816	ebi-a-GCST90016996	Gut microbiota abundance (genus Eubacterium brachy group id.11296)	8	103517992	0.326	0.326	0.101286	0.0247963	4.19363e-05
rs112617308	ebi-a-GCST90016996	Gut microbiota abundance (genus Eubacterium brachy group id.11296)	10	94185213	0.0795	0.0795	-0.170873	0.0362844	2.38035e-06
rs2913110	ebi-a-GCST90016996	Gut microbiota abundance (genus Eubacterium brachy group id.11296)	10	22892667	0.6223	0.3777	-0.105143	0.022942	4.55806e-06
rs2266114	ebi-a-GCST90016996	Gut microbiota abundance (genus Eubacterium brachy group id.11296)	11	98025275	0.5219	0.4781	-0.0976918	0.0223156	1.25337e-05
rs6591893	ebi-a-GCST90016996	Gut microbiota abundance (genus Eubacterium brachy group id.11296)	11	80236833	0.6521	0.3479	-0.108225	0.0240319	7.34345e-06
rs79847697	ebi-a-GCST90016996	Gut microbiota abundance (genus Eubacterium brachy group id.11296)	11	5918805	0.1352	0.1352	-0.145916	0.0327013	1.30957e-05
rs2359472	ebi-a-GCST90016996	Gut microbiota abundance (genus Eubacterium brachy group id.11296)	12	4976798	0.9185	0.0815	0.175075	0.0418863	3.28882e-05
rs55891463	ebi-a-GCST90016996	Gut microbiota abundance (genus Eubacterium brachy group id.11296)	12	13902931	0.0924	0.0924	-0.167498	0.0384349	1.02155e-05
rs1023932	ebi-a-GCST90016996	Gut microbiota abundance (genus Eubacterium brachy group id.11296)	13	98940611	0.6412	0.3588	0.095568	0.0233531	4.85344e-05
rs9554379	ebi-a-GCST90016996	Gut microbiota abundance (genus Eubacterium brachy group id.11296)	13	97643724	0.1183	0.1183	-0.160593	0.0359939	1.0434e-05
rs1384962	ebi-a-GCST90016996	Gut microbiota abundance (genus Eubacterium brachy group id.11296)	14	23060552	0.7893	0.2107	-0.120888	0.0266264	6.99294e-06
rs4906037	ebi-a-GCST90016996	Gut microbiota abundance (genus Eubacterium brachy group id.11296)	14	101542480	0.6451	0.3549	0.0985351	0.0235334	2.94707e-05
rs1108552	ebi-a-GCST90016996	Gut microbiota abundance (genus Eubacterium brachy group id.11296)	19	36011995	0.2903	0.2903	-0.111	0.0248528	1.05626e-05
rs11673425	ebi-a-GCST90016996	Gut microbiota abundance (genus Eubacterium brachy group id.11296)	19	15083019	0.2237	0.2237	-0.111355	0.026596	3.43423e-05
rs522613	ebi-a-GCST90016996	Gut microbiota abundance (genus Eubacterium brachy group id.11296)	19	34592041	0.4881	0.4881	-0.0919753	0.0223183	4.85344e-05
rs631822	ebi-a-GCST90016996	Gut microbiota abundance (genus Eubacterium brachy group id.11296)	19	846548	0.4036	0.4036	0.0966516	0.0239582	4.43864e-05
rs2904186	ebi-a-GCST90016996	Gut microbiota abundance (genus Eubacterium brachy group id.11296)	20	48214275	0.3708	0.3708	0.103491	0.0236804	1.12933e-05
rs4824042	ebi-a-GCST90016996	Gut microbiota abundance (genus Eubacterium brachy group id.11296)	22	49849024	0.1998	0.1998	-0.135471	0.0307144	1.72096e-05
rs720439	ebi-a-GCST90016996	Gut microbiota abundance (genus Eubacterium brachy group id.11296)	22	48190598	0.7485	0.2515	0.111927	0.0251252	7.0283e-06
rs10802770	ebi-a-GCST90016997	Gut microbiota abundance (genus Eubacterium coprostanoligenes group id.11375)	1	239631858	0.2684	0.2684	-0.0517975	0.012082	1.80647e-05
rs1165472	ebi-a-GCST90016997	Gut microbiota abundance (genus Eubacterium coprostanoligenes group id.11375)	1	56108604	0.2535	0.2535	-0.0535741	0.0123428	1.47618e-05
rs12409417	ebi-a-GCST90016997	Gut microbiota abundance (genus Eubacterium coprostanoligenes group id.11375)	1	41866801	0.2505	0.2505	-0.0510085	0.0121866	3.54544e-05
rs35434009	ebi-a-GCST90016997	Gut microbiota abundance (genus Eubacterium coprostanoligenes group id.11375)	2	232472164	0.0666	0.0666	0.0848309	0.0205747	3.39594e-05
rs72896596	ebi-a-GCST90016997	Gut microbiota abundance (genus Eubacterium coprostanoligenes group id.11375)	2	184053345	0.1054	0.1054	0.0778091	0.0187938	4.4154e-05
rs759219	ebi-a-GCST90016997	Gut microbiota abundance (genus Eubacterium coprostanoligenes group id.11375)	2	71163225	0.4453	0.4453	0.0467491	0.0109749	2.01832e-05
rs79895140	ebi-a-GCST90016997	Gut microbiota abundance (genus Eubacterium coprostanoligenes group id.11375)	2	50797401	0.2167	0.2167	-0.0641017	0.0141153	8.61807e-06
rs11720857	ebi-a-GCST90016997	Gut microbiota abundance (genus Eubacterium coprostanoligenes group id.11375)	3	113794507	0.1769	0.1769	0.0630776	0.0144485	9.26254e-06
rs6762473	ebi-a-GCST90016997	Gut microbiota abundance (genus Eubacterium coprostanoligenes group id.11375)	3	127139574	0.6431	0.3569	-0.0521584	0.0112353	4.26108e-06
rs76898927	ebi-a-GCST90016997	Gut microbiota abundance (genus Eubacterium coprostanoligenes group id.11375)	3	81595477	0.0477	0.0477	0.123055	0.0266375	4.78983e-06
rs9310439	ebi-a-GCST90016997	Gut microbiota abundance (genus Eubacterium coprostanoligenes group id.11375)	3	14255737	0.2336	0.2336	0.0508977	0.0124383	4.59727e-05
rs3792315	ebi-a-GCST90016997	Gut microbiota abundance (genus Eubacterium coprostanoligenes group id.11375)	4	185686652	0.2286	0.2286	-0.0536855	0.0129004	3.85896e-05
rs4699741	ebi-a-GCST90016997	Gut microbiota abundance (genus Eubacterium coprostanoligenes group id.11375)	4	100278697	0.0795	0.0795	-0.0837955	0.0203618	1.46599e-05
rs245128	ebi-a-GCST90016997	Gut microbiota abundance (genus Eubacterium coprostanoligenes group id.11375)	5	134880992	0.6471	0.3529	-0.0474653	0.0114354	3.58525e-05
rs73279105	ebi-a-GCST90016997	Gut microbiota abundance (genus Eubacterium coprostanoligenes group id.11375)	5	153110189	0.1272	0.1272	-0.0744425	0.0175208	2.13413e-05
rs228812	ebi-a-GCST90016997	Gut microbiota abundance (genus Eubacterium coprostanoligenes group id.11375)	6	39086535	0.0636	0.0636	0.131135	0.0326494	1.24833e-05
rs4716305	ebi-a-GCST90016997	Gut microbiota abundance (genus Eubacterium coprostanoligenes group id.11375)	6	10106082	0.8101	0.1899	0.0577183	0.0138245	3.95612e-05
rs6568639	ebi-a-GCST90016997	Gut microbiota abundance (genus Eubacterium coprostanoligenes group id.11375)	6	110659672	0.7177	0.2823	0.0514447	0.0120948	2.41602e-05
rs7770643	ebi-a-GCST90016997	Gut microbiota abundance (genus Eubacterium coprostanoligenes group id.11375)	6	161834380	0.2555	0.2555	0.0502673	0.0119438	3.19676e-05
rs9296536	ebi-a-GCST90016997	Gut microbiota abundance (genus Eubacterium coprostanoligenes group id.11375)	6	47130988	0.1789	0.1789	0.0613271	0.014149	2.86721e-05
rs1020520	ebi-a-GCST90016997	Gut microbiota abundance (genus Eubacterium coprostanoligenes group id.11375)	7	33603146	0.2038	0.2038	-0.0590705	0.0132929	8.88976e-06
rs10238876	ebi-a-GCST90016997	Gut microbiota abundance (genus Eubacterium coprostanoligenes group id.11375)	7	92718585	0.1004	0.1004	-0.0747046	0.017983	1.66242e-05
rs17159861	ebi-a-GCST90016997	Gut microbiota abundance (genus Eubacterium coprostanoligenes group id.11375)	7	31085162	0.1332	0.1332	0.0962228	0.0168388	1.03786e-08
rs17564471	ebi-a-GCST90016997	Gut microbiota abundance (genus Eubacterium coprostanoligenes group id.11375)	7	50923693	0.1431	0.1431	0.0617544	0.0146209	2.96709e-05
rs3800563	ebi-a-GCST90016997	Gut microbiota abundance (genus Eubacterium coprostanoligenes group id.11375)	7	129773720	0.9642	0.0358	0.135436	0.0362709	2.99557e-05
rs9648214	ebi-a-GCST90016997	Gut microbiota abundance (genus Eubacterium coprostanoligenes group id.11375)	7	16380806	0.1183	0.1183	-0.0828719	0.016431	2.52029e-07
rs2617017	ebi-a-GCST90016997	Gut microbiota abundance (genus Eubacterium coprostanoligenes group id.11375)	8	4530221	0.665	0.335	0.0470859	0.0114788	4.20552e-05
rs62519114	ebi-a-GCST90016997	Gut microbiota abundance (genus Eubacterium coprostanoligenes group id.11375)	8	102575151	0.159	0.159	-0.0614203	0.0144213	2.13339e-05
rs76614652	ebi-a-GCST90016997	Gut microbiota abundance (genus Eubacterium coprostanoligenes group id.11375)	8	136562882	0.0577	0.0577	-0.111291	0.0264099	1.48423e-05
rs10217667	ebi-a-GCST90016997	Gut microbiota abundance (genus Eubacterium coprostanoligenes group id.11375)	9	13902048	0.1918	0.1918	-0.0653663	0.0145805	1.36934e-05
rs10444197	ebi-a-GCST90016997	Gut microbiota abundance (genus Eubacterium coprostanoligenes group id.11375)	10	2215931	0.3678	0.3678	-0.0505823	0.0113455	5.98467e-06
rs11255468	ebi-a-GCST90016997	Gut microbiota abundance (genus Eubacterium coprostanoligenes group id.11375)	10	8018046	0.4066	0.4066	-0.0448257	0.0109597	4.32235e-05
rs2644213	ebi-a-GCST90016997	Gut microbiota abundance (genus Eubacterium coprostanoligenes group id.11375)	10	84506096	0.7634	0.2366	-0.0538845	0.0121245	9.85644e-06
rs3213031	ebi-a-GCST90016997	Gut microbiota abundance (genus Eubacterium coprostanoligenes group id.11375)	10	62540547	0.1262	0.1262	0.0711001	0.0171641	3.67731e-05
rs7907682	ebi-a-GCST90016997	Gut microbiota abundance (genus Eubacterium coprostanoligenes group id.11375)	10	105371052	0.5626	0.4374	-0.0460492	0.0109534	1.97542e-05
rs7915867	ebi-a-GCST90016997	Gut microbiota abundance (genus Eubacterium coprostanoligenes group id.11375)	10	100080417	0.2982	0.2982	-0.0490396	0.011918	4.62882e-05
rs11223565	ebi-a-GCST90016997	Gut microbiota abundance (genus Eubacterium coprostanoligenes group id.11375)	11	133583495	0.161	0.161	-0.0635317	0.0157921	3.07666e-05
rs11052069	ebi-a-GCST90016997	Gut microbiota abundance (genus Eubacterium coprostanoligenes group id.11375)	12	32713919	0.5656	0.4344	-0.0477832	0.0107833	9.37951e-06
rs117981008	ebi-a-GCST90016997	Gut microbiota abundance (genus Eubacterium coprostanoligenes group id.11375)	12	93855511	0.1829	0.1829	0.0572941	0.0133664	1.47387e-05
rs1826334	ebi-a-GCST90016997	Gut microbiota abundance (genus Eubacterium coprostanoligenes group id.11375)	12	125934377	0.326	0.326	-0.0472248	0.0113712	3.22879e-05
rs7998666	ebi-a-GCST90016997	Gut microbiota abundance (genus Eubacterium coprostanoligenes group id.11375)	13	46443887	0.0368	0.0368	0.125924	0.0319413	3.77511e-05
rs75974622	ebi-a-GCST90016997	Gut microbiota abundance (genus Eubacterium coprostanoligenes group id.11375)	14	81209178	0.0845	0.0845	-0.0878118	0.0217664	3.91462e-05
rs12906958	ebi-a-GCST90016997	Gut microbiota abundance (genus Eubacterium coprostanoligenes group id.11375)	15	36911598	0.3022	0.3022	-0.0533159	0.0115935	4.348e-06
rs34097694	ebi-a-GCST90016997	Gut microbiota abundance (genus Eubacterium coprostanoligenes group id.11375)	15	99610212	0.1968	0.1968	-0.0617939	0.0145182	1.78567e-05
rs4076415	ebi-a-GCST90016997	Gut microbiota abundance (genus Eubacterium coprostanoligenes group id.11375)	15	86440997	0.5994	0.4006	-0.0515152	0.0110294	1.98976e-06
rs4500665	ebi-a-GCST90016997	Gut microbiota abundance (genus Eubacterium coprostanoligenes group id.11375)	15	61667898	0.5656	0.4344	0.0457449	0.0107573	2.1697e-05
rs62024432	ebi-a-GCST90016997	Gut microbiota abundance (genus Eubacterium coprostanoligenes group id.11375)	15	97869293	0.1252	0.1252	-0.0769698	0.0172101	7.50205e-06
rs2011314	ebi-a-GCST90016997	Gut microbiota abundance (genus Eubacterium coprostanoligenes group id.11375)	16	73463505	0.7396	0.2604	-0.0518593	0.0125106	3.30043e-05
rs4519360	ebi-a-GCST90016997	Gut microbiota abundance (genus Eubacterium coprostanoligenes group id.11375)	17	2454124	0.0507	0.0507	0.089378	0.0205963	1.12083e-05
rs911017	ebi-a-GCST90016997	Gut microbiota abundance (genus Eubacterium coprostanoligenes group id.11375)	20	49643572	0.1203	0.1203	-0.0764265	0.0182379	1.31214e-05
rs6690853	ebi-a-GCST90016998	Gut microbiota abundance (genus Eubacterium eligens group id.14372)	1	203333064	0.1769	0.1769	-0.0630058	0.016114	4.6085e-05
rs16862430	ebi-a-GCST90016998	Gut microbiota abundance (genus Eubacterium eligens group id.14372)	2	222143917	0.2783	0.2783	0.0570337	0.013354	2.54777e-05
rs3754698	ebi-a-GCST90016998	Gut microbiota abundance (genus Eubacterium eligens group id.14372)	2	238767817	0.3767	0.3767	-0.0508764	0.0121668	2.78497e-05
rs4674353	ebi-a-GCST90016998	Gut microbiota abundance (genus Eubacterium eligens group id.14372)	2	201585916	0.1014	0.1014	-0.0721277	0.0176614	3.50647e-05
rs56080211	ebi-a-GCST90016998	Gut microbiota abundance (genus Eubacterium eligens group id.14372)	2	110260993	0.9443	0.0557	-0.123093	0.0282743	9.14282e-06
rs61556739	ebi-a-GCST90016998	Gut microbiota abundance (genus Eubacterium eligens group id.14372)	2	20729929	0.1143	0.1143	-0.081842	0.0192987	3.08014e-05
rs304819	ebi-a-GCST90016998	Gut microbiota abundance (genus Eubacterium eligens group id.14372)	3	30815257	0.8419	0.1581	-0.0650274	0.0154248	2.90396e-05
rs11730852	ebi-a-GCST90016998	Gut microbiota abundance (genus Eubacterium eligens group id.14372)	4	42836822	0.8161	0.1839	-0.0877679	0.0197674	5.93636e-06
rs11944513	ebi-a-GCST90016998	Gut microbiota abundance (genus Eubacterium eligens group id.14372)	4	113350415	0.2714	0.2714	-0.055095	0.0131781	2.65253e-05
rs4692073	ebi-a-GCST90016998	Gut microbiota abundance (genus Eubacterium eligens group id.14372)	4	26100786	0.9225	0.0775	-0.0900221	0.021591	3.4574e-05
rs111372208	ebi-a-GCST90016998	Gut microbiota abundance (genus Eubacterium eligens group id.14372)	5	173208973	0.0447	0.0447	0.204185	0.0469118	1.52475e-05
rs1363576	ebi-a-GCST90016998	Gut microbiota abundance (genus Eubacterium eligens group id.14372)	5	169400124	0.6093	0.3907	-0.0509355	0.011798	1.6079e-05
rs16901149	ebi-a-GCST90016998	Gut microbiota abundance (genus Eubacterium eligens group id.14372)	5	10943255	0.1163	0.1163	-0.0847583	0.0195456	2.45081e-05
rs1934088	ebi-a-GCST90016998	Gut microbiota abundance (genus Eubacterium eligens group id.14372)	6	148836363	0.2972	0.2972	0.0545658	0.0128697	2.5636e-05
rs201053	ebi-a-GCST90016998	Gut microbiota abundance (genus Eubacterium eligens group id.14372)	6	6722492	0.6809	0.3191	-0.053005	0.0124701	2.4817e-05
rs6923695	ebi-a-GCST90016998	Gut microbiota abundance (genus Eubacterium eligens group id.14372)	6	70956815	0.0567	0.0567	0.103268	0.0229525	4.87405e-06
rs9481474	ebi-a-GCST90016998	Gut microbiota abundance (genus Eubacterium eligens group id.14372)	6	115068368	0.1829	0.1829	0.0602104	0.0149419	3.15079e-05
rs10279083	ebi-a-GCST90016998	Gut microbiota abundance (genus Eubacterium eligens group id.14372)	7	104453887	0.1233	0.1233	0.0659035	0.0156989	2.04937e-05
rs12719051	ebi-a-GCST90016998	Gut microbiota abundance (genus Eubacterium eligens group id.14372)	7	51365152	0.1004	0.1004	0.0916626	0.0208183	7.11771e-06
rs7797031	ebi-a-GCST90016998	Gut microbiota abundance (genus Eubacterium eligens group id.14372)	7	67097174	0.5258	0.4742	0.0479365	0.0117658	4.96901e-05
rs7807610	ebi-a-GCST90016998	Gut microbiota abundance (genus Eubacterium eligens group id.14372)	7	79829451	0.9165	0.0835	-0.0814072	0.0205532	2.39453e-05
rs17831158	ebi-a-GCST90016998	Gut microbiota abundance (genus Eubacterium eligens group id.14372)	8	57467515	0.4364	0.4364	-0.0513975	0.0118223	1.47526e-05
rs28507215	ebi-a-GCST90016998	Gut microbiota abundance (genus Eubacterium eligens group id.14372)	8	10140806	0.0497	0.0497	-0.147021	0.0366014	4.11244e-05
rs10884015	ebi-a-GCST90016998	Gut microbiota abundance (genus Eubacterium eligens group id.14372)	10	106282595	0.7932	0.2068	-0.059717	0.0144087	3.43178e-05
rs265534	ebi-a-GCST90016998	Gut microbiota abundance (genus Eubacterium eligens group id.14372)	10	83092007	0.4553	0.4553	-0.0563756	0.0120127	2.26757e-06
rs182318	ebi-a-GCST90016998	Gut microbiota abundance (genus Eubacterium eligens group id.14372)	11	31098691	0.0775	0.0775	-0.0824941	0.0195615	8.39827e-06
rs4382936	ebi-a-GCST90016998	Gut microbiota abundance (genus Eubacterium eligens group id.14372)	11	72952400	0.3469	0.3469	0.0528276	0.0121312	1.15247e-05
rs75204172	ebi-a-GCST90016998	Gut microbiota abundance (genus Eubacterium eligens group id.14372)	11	45602560	0.0457	0.0457	0.149807	0.035787	2.82033e-05
rs10879701	ebi-a-GCST90016998	Gut microbiota abundance (genus Eubacterium eligens group id.14372)	12	74273056	0.5427	0.4573	-0.0498816	0.0116951	2.24497e-05
rs17588249	ebi-a-GCST90016998	Gut microbiota abundance (genus Eubacterium eligens group id.14372)	12	43493148	0.1054	0.1054	0.0776529	0.0185201	4.78399e-05
rs3794241	ebi-a-GCST90016998	Gut microbiota abundance (genus Eubacterium eligens group id.14372)	12	104329433	0.1133	0.1133	-0.0845749	0.0193548	1.15878e-05
rs2200429	ebi-a-GCST90016998	Gut microbiota abundance (genus Eubacterium eligens group id.14372)	13	107563458	0.0736	0.0736	-0.0888825	0.0198479	5.29724e-06
rs4770643	ebi-a-GCST90016998	Gut microbiota abundance (genus Eubacterium eligens group id.14372)	13	24885345	0.2714	0.2714	0.0582216	0.0132158	1.24776e-05
rs9528352	ebi-a-GCST90016998	Gut microbiota abundance (genus Eubacterium eligens group id.14372)	13	62123885	0.1402	0.1402	0.0711853	0.0168214	2.0539e-05
rs12589014	ebi-a-GCST90016998	Gut microbiota abundance (genus Eubacterium eligens group id.14372)	14	61756214	0.7883	0.2117	-0.0584211	0.014285	4.42497e-05
rs12589915	ebi-a-GCST90016998	Gut microbiota abundance (genus Eubacterium eligens group id.14372)	14	90955505	0.2883	0.2883	0.0527408	0.0126059	3.06662e-05
rs12437762	ebi-a-GCST90016998	Gut microbiota abundance (genus Eubacterium eligens group id.14372)	15	53774893	0.174	0.174	-0.0664063	0.0153636	3.39016e-05
rs9920423	ebi-a-GCST90016998	Gut microbiota abundance (genus Eubacterium eligens group id.14372)	15	97779914	0.4523	0.4523	-0.0513097	0.0118877	1.4941e-05
rs11864191	ebi-a-GCST90016998	Gut microbiota abundance (genus Eubacterium eligens group id.14372)	16	545996	0.0755	0.0755	-0.0944417	0.0232329	2.81495e-05
rs4583233	ebi-a-GCST90016998	Gut microbiota abundance (genus Eubacterium eligens group id.14372)	16	81820486	0.334	0.334	0.0670205	0.0128122	2.83851e-07
rs75980104	ebi-a-GCST90016998	Gut microbiota abundance (genus Eubacterium eligens group id.14372)	16	20128941	0.0577	0.0577	-0.223367	0.0510339	1.23831e-05
rs7220052	ebi-a-GCST90016998	Gut microbiota abundance (genus Eubacterium eligens group id.14372)	17	75600172	0.1123	0.1123	0.096009	0.0217506	1.42348e-05
rs7220127	ebi-a-GCST90016998	Gut microbiota abundance (genus Eubacterium eligens group id.14372)	17	64545922	0.4404	0.4404	-0.0497483	0.011753	2.4533e-05
rs17411842	ebi-a-GCST90016998	Gut microbiota abundance (genus Eubacterium eligens group id.14372)	20	56126962	0.1581	0.1581	-0.0687023	0.0163863	2.9729e-05
rs113154224	ebi-a-GCST90016998	Gut microbiota abundance (genus Eubacterium eligens group id.14372)	22	49523118	0.0815	0.0815	0.100638	0.0226931	1.24154e-05
rs2516085	ebi-a-GCST90016998	Gut microbiota abundance (genus Eubacterium eligens group id.14372)	22	27402492	0.7952	0.2048	-0.0647141	0.0149179	1.18057e-05
rs1554286	ebi-a-GCST90016999	Gut microbiota abundance (genus Eubacterium fissicatena group id.14373)	1	206944233	0.8151	0.1849	-0.122247	0.0288598	2.46979e-05
rs12692411	ebi-a-GCST90016999	Gut microbiota abundance (genus Eubacterium fissicatena group id.14373)	2	10717071	0.6561	0.3439	0.0996017	0.0243825	4.83137e-05
rs287987	ebi-a-GCST90016999	Gut microbiota abundance (genus Eubacterium fissicatena group id.14373)	2	9986162	0.2535	0.2535	-0.114359	0.0272883	2.93697e-05
rs3771393	ebi-a-GCST90016999	Gut microbiota abundance (genus Eubacterium fissicatena group id.14373)	2	71145246	0.7157	0.2843	-0.130842	0.0266671	7.37904e-07
rs6756284	ebi-a-GCST90016999	Gut microbiota abundance (genus Eubacterium fissicatena group id.14373)	2	21309856	0.166	0.166	-0.137965	0.0329883	2.66471e-05
rs1768152	ebi-a-GCST90016999	Gut microbiota abundance (genus Eubacterium fissicatena group id.14373)	3	39604954	0.8628	0.1372	-0.139489	0.0316186	8.70062e-06
rs57771058	ebi-a-GCST90016999	Gut microbiota abundance (genus Eubacterium fissicatena group id.14373)	3	155840797	0.0835	0.0835	0.17574	0.0405456	1.2275e-05
rs6783796	ebi-a-GCST90016999	Gut microbiota abundance (genus Eubacterium fissicatena group id.14373)	3	177701414	0.2873	0.2873	0.104882	0.0251723	4.35562e-05
rs717821	ebi-a-GCST90016999	Gut microbiota abundance (genus Eubacterium fissicatena group id.14373)	3	60515778	0.0915	0.0915	-0.171862	0.0416059	3.79341e-05
rs3909235	ebi-a-GCST90016999	Gut microbiota abundance (genus Eubacterium fissicatena group id.14373)	4	161718544	0.7724	0.2276	-0.1135	0.0263975	1.3718e-05
rs72634952	ebi-a-GCST90016999	Gut microbiota abundance (genus Eubacterium fissicatena group id.14373)	4	60664990	0.0666	0.0666	0.206539	0.047497	1.17639e-05
rs12652832	ebi-a-GCST90016999	Gut microbiota abundance (genus Eubacterium fissicatena group id.14373)	5	125791291	0.332	0.332	-0.106493	0.0246175	1.42236e-05
rs6934739	ebi-a-GCST90016999	Gut microbiota abundance (genus Eubacterium fissicatena group id.14373)	6	39940437	0.2952	0.2952	0.111463	0.0252788	9.75326e-06
rs76526559	ebi-a-GCST90016999	Gut microbiota abundance (genus Eubacterium fissicatena group id.14373)	6	120459559	0.0835	0.0835	-0.1635	0.0395173	4.32126e-05
rs845885	ebi-a-GCST90016999	Gut microbiota abundance (genus Eubacterium fissicatena group id.14373)	6	1019362	0.834	0.166	-0.136204	0.0305734	1.18135e-05
rs151257695	ebi-a-GCST90016999	Gut microbiota abundance (genus Eubacterium fissicatena group id.14373)	7	73043561	0.0805	0.0805	0.20951	0.0454847	3.09678e-06
rs2882041	ebi-a-GCST90016999	Gut microbiota abundance (genus Eubacterium fissicatena group id.14373)	7	8205619	0.5398	0.4602	-0.0973641	0.0236842	4.70674e-05
rs6948694	ebi-a-GCST90016999	Gut microbiota abundance (genus Eubacterium fissicatena group id.14373)	7	56801220	0.8419	0.1581	-0.138062	0.0318912	1.72469e-05
rs2733072	ebi-a-GCST90016999	Gut microbiota abundance (genus Eubacterium fissicatena group id.14373)	8	5433699	0.4652	0.4652	0.109644	0.0228306	1.49091e-06
rs2853160	ebi-a-GCST90016999	Gut microbiota abundance (genus Eubacterium fissicatena group id.14373)	8	105422209	0.503	0.497	-0.0970085	0.0229814	2.61234e-05
rs6474900	ebi-a-GCST90016999	Gut microbiota abundance (genus Eubacterium fissicatena group id.14373)	9	1526383	0.0666	0.0666	0.19156	0.0462405	3.32989e-05
rs11818408	ebi-a-GCST90016999	Gut microbiota abundance (genus Eubacterium fissicatena group id.14373)	10	96758467	0.4771	0.4771	0.10585	0.0237114	8.20012e-06
rs471142	ebi-a-GCST90016999	Gut microbiota abundance (genus Eubacterium fissicatena group id.14373)	10	30510259	0.6789	0.3211	-0.106708	0.024178	1.10337e-05
rs1542465	ebi-a-GCST90016999	Gut microbiota abundance (genus Eubacterium fissicatena group id.14373)	11	81509575	0.2932	0.2932	0.112696	0.0272382	4.68371e-05
rs1940404	ebi-a-GCST90016999	Gut microbiota abundance (genus Eubacterium fissicatena group id.14373)	11	132376348	0.2237	0.2237	-0.120373	0.0277161	1.3865e-05
rs7104872	ebi-a-GCST90016999	Gut microbiota abundance (genus Eubacterium fissicatena group id.14373)	11	115165111	0.1779	0.1779	0.138612	0.0291906	2.73149e-06
rs7119658	ebi-a-GCST90016999	Gut microbiota abundance (genus Eubacterium fissicatena group id.14373)	11	111109258	0.2296	0.2296	0.114854	0.0278871	4.05471e-05
rs2497409	ebi-a-GCST90016999	Gut microbiota abundance (genus Eubacterium fissicatena group id.14373)	13	85848117	0.2048	0.2048	-0.118588	0.0273776	1.07535e-05
rs9530074	ebi-a-GCST90016999	Gut microbiota abundance (genus Eubacterium fissicatena group id.14373)	13	73249122	0.4026	0.4026	-0.0957859	0.0236882	4.61573e-05
rs9566791	ebi-a-GCST90016999	Gut microbiota abundance (genus Eubacterium fissicatena group id.14373)	13	42144480	0.1561	0.1561	0.136625	0.0313932	1.63802e-05
rs10147907	ebi-a-GCST90016999	Gut microbiota abundance (genus Eubacterium fissicatena group id.14373)	14	89484373	0.0686	0.0686	0.172263	0.039601	8.27237e-06
rs35335449	ebi-a-GCST90016999	Gut microbiota abundance (genus Eubacterium fissicatena group id.14373)	16	82433772	0.2217	0.2217	0.115416	0.0272947	2.48605e-05
rs11876297	ebi-a-GCST90016999	Gut microbiota abundance (genus Eubacterium fissicatena group id.14373)	18	45753272	0.2157	0.2157	0.131469	0.0281712	2.66557e-06
rs73428137	ebi-a-GCST90016999	Gut microbiota abundance (genus Eubacterium fissicatena group id.14373)	18	13824169	0.166	0.166	-0.125799	0.0295397	1.45885e-05
rs6097517	ebi-a-GCST90016999	Gut microbiota abundance (genus Eubacterium fissicatena group id.14373)	20	52288414	0.0726	0.0726	-0.199997	0.0485842	4.36506e-05
rs2831474	ebi-a-GCST90016999	Gut microbiota abundance (genus Eubacterium fissicatena group id.14373)	21	29451723	0.3032	0.3032	-0.110537	0.0261554	1.52125e-05
rs10798999	ebi-a-GCST90017000	Gut microbiota abundance (genus Eubacterium hallii group id.11338)	1	34308917	0.2157	0.2157	0.0601661	0.0126752	2.60555e-06
rs10915985	ebi-a-GCST90017000	Gut microbiota abundance (genus Eubacterium hallii group id.11338)	1	226539750	0.4185	0.4185	0.0493792	0.0113086	1.35847e-05
rs17474256	ebi-a-GCST90017000	Gut microbiota abundance (genus Eubacterium hallii group id.11338)	1	104524676	0.1233	0.1233	0.0810805	0.0184573	9.45453e-06
rs113747092	ebi-a-GCST90017000	Gut microbiota abundance (genus Eubacterium hallii group id.11338)	2	29845421	0.1044	0.1044	0.0700877	0.0172204	4.40159e-05
rs2303329	ebi-a-GCST90017000	Gut microbiota abundance (genus Eubacterium hallii group id.11338)	2	118704503	0.5716	0.4284	0.0459046	0.0112945	4.18822e-05
rs6740301	ebi-a-GCST90017000	Gut microbiota abundance (genus Eubacterium hallii group id.11338)	2	239636949	0.1402	0.1402	0.0772421	0.0175512	1.20637e-05
rs79201361	ebi-a-GCST90017000	Gut microbiota abundance (genus Eubacterium hallii group id.11338)	2	201117609	0.0497	0.0497	0.125679	0.0306674	2.33728e-05
rs12487041	ebi-a-GCST90017000	Gut microbiota abundance (genus Eubacterium hallii group id.11338)	3	3685636	0.4026	0.4026	-0.0464878	0.0113462	3.63128e-05
rs138531890	ebi-a-GCST90017000	Gut microbiota abundance (genus Eubacterium hallii group id.11338)	3	195238086	0.0537	0.0537	0.153138	0.0349456	5.43063e-06
rs28584818	ebi-a-GCST90017000	Gut microbiota abundance (genus Eubacterium hallii group id.11338)	3	64664456	0.0686	0.0686	0.126115	0.0268627	4.43231e-06
rs6550770	ebi-a-GCST90017000	Gut microbiota abundance (genus Eubacterium hallii group id.11338)	3	23663416	0.9483	0.0517	0.198087	0.0443545	4.82303e-06
rs949971	ebi-a-GCST90017000	Gut microbiota abundance (genus Eubacterium hallii group id.11338)	3	110283389	0.3837	0.3837	-0.0540164	0.0116101	3.29003e-06
rs13116360	ebi-a-GCST90017000	Gut microbiota abundance (genus Eubacterium hallii group id.11338)	4	111885431	0.0626	0.0626	0.154124	0.0297185	2.9449e-07
rs17074066	ebi-a-GCST90017000	Gut microbiota abundance (genus Eubacterium hallii group id.11338)	4	183709536	0.0915	0.0915	-0.0813986	0.0189272	9.3491e-06
rs111849861	ebi-a-GCST90017000	Gut microbiota abundance (genus Eubacterium hallii group id.11338)	5	147369239	0.0427	0.0427	-0.116197	0.0279281	2.31175e-05
rs9293166	ebi-a-GCST90017000	Gut microbiota abundance (genus Eubacterium hallii group id.11338)	5	25435027	0.1342	0.1342	0.0726703	0.0173811	2.24528e-05
rs10458184	ebi-a-GCST90017000	Gut microbiota abundance (genus Eubacterium hallii group id.11338)	6	5379481	0.2932	0.2932	0.0518303	0.0124386	4.49438e-05
rs1891346	ebi-a-GCST90017000	Gut microbiota abundance (genus Eubacterium hallii group id.11338)	6	82804564	0.3966	0.3966	-0.0490473	0.011398	1.74518e-05
rs10808115	ebi-a-GCST90017000	Gut microbiota abundance (genus Eubacterium hallii group id.11338)	7	100635375	0.5219	0.4781	0.0504747	0.0109922	4.42446e-06
rs12532852	ebi-a-GCST90017000	Gut microbiota abundance (genus Eubacterium hallii group id.11338)	7	83752883	0.1153	0.1153	-0.0781377	0.0178905	1.54828e-05
rs45532335	ebi-a-GCST90017000	Gut microbiota abundance (genus Eubacterium hallii group id.11338)	7	44150119	0.5189	0.4811	-0.0450645	0.0110559	4.49977e-05
rs60254196	ebi-a-GCST90017000	Gut microbiota abundance (genus Eubacterium hallii group id.11338)	7	148856720	0.4592	0.4592	0.0522832	0.0111865	2.69675e-06
rs6959225	ebi-a-GCST90017000	Gut microbiota abundance (genus Eubacterium hallii group id.11338)	7	8532504	0.2087	0.2087	0.058947	0.0140652	3.19088e-05
rs4236757	ebi-a-GCST90017000	Gut microbiota abundance (genus Eubacterium hallii group id.11338)	8	39003845	0.2525	0.2525	0.0525541	0.0124553	3.28723e-05
rs60647117	ebi-a-GCST90017000	Gut microbiota abundance (genus Eubacterium hallii group id.11338)	8	20718901	0.1431	0.1431	0.0660097	0.0158392	2.66195e-05
rs1411957	ebi-a-GCST90017000	Gut microbiota abundance (genus Eubacterium hallii group id.11338)	9	78811105	0.9185	0.0815	-0.089696	0.0214112	1.94805e-05
rs10749532	ebi-a-GCST90017000	Gut microbiota abundance (genus Eubacterium hallii group id.11338)	10	87773471	0.4324	0.4324	0.0472682	0.0110135	1.83667e-05
rs2939940	ebi-a-GCST90017000	Gut microbiota abundance (genus Eubacterium hallii group id.11338)	10	82594703	0.0616	0.0616	0.085811	0.0220514	4.49676e-05
rs10501370	ebi-a-GCST90017000	Gut microbiota abundance (genus Eubacterium hallii group id.11338)	11	58040621	0.0527	0.0527	-0.115589	0.0252489	5.41914e-06
rs117748144	ebi-a-GCST90017000	Gut microbiota abundance (genus Eubacterium hallii group id.11338)	11	11771637	0.0427	0.0427	-0.126582	0.028712	7.85995e-06
rs17812238	ebi-a-GCST90017000	Gut microbiota abundance (genus Eubacterium hallii group id.11338)	11	88068846	0.4036	0.4036	-0.0465699	0.0114721	4.32733e-05
rs78056098	ebi-a-GCST90017000	Gut microbiota abundance (genus Eubacterium hallii group id.11338)	11	123789877	0.3608	0.3608	-0.0507411	0.0113758	8.2882e-06
rs34271764	ebi-a-GCST90017000	Gut microbiota abundance (genus Eubacterium hallii group id.11338)	12	31615379	0.1859	0.1859	0.0577929	0.0144088	4.45246e-05
rs4550291	ebi-a-GCST90017000	Gut microbiota abundance (genus Eubacterium hallii group id.11338)	12	133168713	0.338	0.338	0.0480157	0.0119386	3.1665e-05
rs78655125	ebi-a-GCST90017000	Gut microbiota abundance (genus Eubacterium hallii group id.11338)	12	126524371	0.0318	0.0318	0.233165	0.0542721	1.66659e-05
rs4771583	ebi-a-GCST90017000	Gut microbiota abundance (genus Eubacterium hallii group id.11338)	13	108740326	0.4771	0.4771	0.0462807	0.0111523	3.67299e-05
rs4943297	ebi-a-GCST90017000	Gut microbiota abundance (genus Eubacterium hallii group id.11338)	13	35782262	0.7346	0.2654	-0.0509651	0.0123527	4.14954e-05
rs9516218	ebi-a-GCST90017000	Gut microbiota abundance (genus Eubacterium hallii group id.11338)	13	93967288	0.4463	0.4463	0.0486355	0.0110678	1.1699e-05
rs9570832	ebi-a-GCST90017000	Gut microbiota abundance (genus Eubacterium hallii group id.11338)	13	63879840	0.0964	0.0964	-0.077292	0.0182229	2.0192e-05
rs74018587	ebi-a-GCST90017000	Gut microbiota abundance (genus Eubacterium hallii group id.11338)	15	62014160	0.0368	0.0368	0.208943	0.043822	3.70254e-06
rs62029901	ebi-a-GCST90017000	Gut microbiota abundance (genus Eubacterium hallii group id.11338)	16	13467492	0.2316	0.2316	0.0518995	0.0126605	4.02374e-05
rs7188641	ebi-a-GCST90017000	Gut microbiota abundance (genus Eubacterium hallii group id.11338)	16	74831956	0.1759	0.1759	0.0583055	0.014965	4.46941e-05
rs4239006	ebi-a-GCST90017000	Gut microbiota abundance (genus Eubacterium hallii group id.11338)	17	72095301	0.4314	0.4314	0.0481609	0.0110648	1.33383e-05
rs75258876	ebi-a-GCST90017000	Gut microbiota abundance (genus Eubacterium hallii group id.11338)	17	25758564	0.0765	0.0765	0.200877	0.0472231	2.67744e-05
rs630939	ebi-a-GCST90017000	Gut microbiota abundance (genus Eubacterium hallii group id.11338)	18	48384463	0.3996	0.3996	-0.0508914	0.0114352	9.15756e-06
rs7233312	ebi-a-GCST90017000	Gut microbiota abundance (genus Eubacterium hallii group id.11338)	18	53143573	0.4732	0.4732	0.0468086	0.010995	2.08185e-05
rs10854155	ebi-a-GCST90017000	Gut microbiota abundance (genus Eubacterium hallii group id.11338)	19	17180865	0.499	0.499	0.0475251	0.0111583	1.9663e-05
rs281379	ebi-a-GCST90017000	Gut microbiota abundance (genus Eubacterium hallii group id.11338)	19	49214274	0.4602	0.4602	-0.0499523	0.0112153	9.32803e-06
rs284669	ebi-a-GCST90017000	Gut microbiota abundance (genus Eubacterium hallii group id.11338)	19	34210782	0.5586	0.4414	-0.0476487	0.0111035	1.90643e-05
rs7524865	ebi-a-GCST90017001	Gut microbiota abundance (genus Eubacterium nodatum group id.11297)	1	6059322	0.1909	0.1909	-0.120767	0.0290044	3.15261e-05
rs7552589	ebi-a-GCST90017001	Gut microbiota abundance (genus Eubacterium nodatum group id.11297)	1	46657451	0.3549	0.3549	0.104698	0.0256079	4.72085e-05
rs76710787	ebi-a-GCST90017001	Gut microbiota abundance (genus Eubacterium nodatum group id.11297)	1	64162324	0.0974	0.0974	0.176794	0.0429365	2.34293e-05
rs7880204	ebi-a-GCST90017001	Gut microbiota abundance (genus Eubacterium nodatum group id.11297)	1	171060821	0.2475	0.2475	-0.125454	0.0275303	6.8388e-06
rs79369575	ebi-a-GCST90017001	Gut microbiota abundance (genus Eubacterium nodatum group id.11297)	1	198732826	0.1789	0.1789	0.14018	0.0334314	3.1227e-05
rs9425984	ebi-a-GCST90017001	Gut microbiota abundance (genus Eubacterium nodatum group id.11297)	1	34529736	0.2386	0.2386	-0.130234	0.0292347	7.20676e-06
rs11904341	ebi-a-GCST90017001	Gut microbiota abundance (genus Eubacterium nodatum group id.11297)	2	128389578	0.1322	0.1322	0.141705	0.0340584	3.53289e-05
rs7577798	ebi-a-GCST90017001	Gut microbiota abundance (genus Eubacterium nodatum group id.11297)	2	224029542	0.3907	0.3907	0.103796	0.0253296	4.41001e-05
rs13069706	ebi-a-GCST90017001	Gut microbiota abundance (genus Eubacterium nodatum group id.11297)	3	60064167	0.5139	0.4861	0.108529	0.0245654	1.04395e-05
rs11729680	ebi-a-GCST90017001	Gut microbiota abundance (genus Eubacterium nodatum group id.11297)	4	162848905	0.328	0.328	-0.112914	0.0267854	2.91045e-05
rs6818880	ebi-a-GCST90017001	Gut microbiota abundance (genus Eubacterium nodatum group id.11297)	4	94712747	0.5447	0.4553	0.110081	0.0245964	7.82546e-06
rs6839574	ebi-a-GCST90017001	Gut microbiota abundance (genus Eubacterium nodatum group id.11297)	4	117718527	0.1938	0.1938	0.131965	0.0303704	2.01275e-05
rs6850492	ebi-a-GCST90017001	Gut microbiota abundance (genus Eubacterium nodatum group id.11297)	4	142637305	0.5686	0.4314	0.107588	0.0249226	1.76767e-05
rs1402912	ebi-a-GCST90017001	Gut microbiota abundance (genus Eubacterium nodatum group id.11297)	5	62175815	0.8032	0.1968	-0.121844	0.0291547	2.79995e-05
rs4699863	ebi-a-GCST90017001	Gut microbiota abundance (genus Eubacterium nodatum group id.11297)	5	65597475	0.1382	0.1382	-0.161725	0.0387624	3.41444e-05
rs72756463	ebi-a-GCST90017001	Gut microbiota abundance (genus Eubacterium nodatum group id.11297)	5	28666515	0.167	0.167	-0.133301	0.0330254	3.92971e-05
rs147782350	ebi-a-GCST90017001	Gut microbiota abundance (genus Eubacterium nodatum group id.11297)	6	57708381	0.0755	0.0755	-0.208892	0.0502514	3.73921e-05
rs58157973	ebi-a-GCST90017001	Gut microbiota abundance (genus Eubacterium nodatum group id.11297)	6	108921157	0.1362	0.1362	0.161498	0.0378787	2.29124e-05
rs67711973	ebi-a-GCST90017001	Gut microbiota abundance (genus Eubacterium nodatum group id.11297)	6	19159715	0.1491	0.1491	-0.141443	0.0347001	4.69721e-05
rs9372051	ebi-a-GCST90017001	Gut microbiota abundance (genus Eubacterium nodatum group id.11297)	6	150790291	0.2664	0.2664	-0.110699	0.0269135	4.33012e-05
rs10263623	ebi-a-GCST90017001	Gut microbiota abundance (genus Eubacterium nodatum group id.11297)	7	64894137	0.1044	0.1044	0.193496	0.0439023	8.90697e-06
rs10458299	ebi-a-GCST90017001	Gut microbiota abundance (genus Eubacterium nodatum group id.11297)	7	135052348	0.0805	0.0805	-0.187753	0.041969	8.3672e-06
rs318623	ebi-a-GCST90017001	Gut microbiota abundance (genus Eubacterium nodatum group id.11297)	7	34253747	0.5219	0.4781	-0.103901	0.0246259	2.59908e-05
rs73202236	ebi-a-GCST90017001	Gut microbiota abundance (genus Eubacterium nodatum group id.11297)	7	113218490	0.1123	0.1123	-0.152708	0.0366648	3.20221e-05
rs1193319	ebi-a-GCST90017001	Gut microbiota abundance (genus Eubacterium nodatum group id.11297)	8	19073910	0.4712	0.4712	0.103704	0.024561	2.64423e-05
rs7827125	ebi-a-GCST90017001	Gut microbiota abundance (genus Eubacterium nodatum group id.11297)	8	4954912	0.2823	0.2823	0.1223	0.0271331	7.17348e-06
rs907121	ebi-a-GCST90017001	Gut microbiota abundance (genus Eubacterium nodatum group id.11297)	8	122963215	0.3171	0.3171	0.113937	0.0269763	3.11322e-05
rs113893692	ebi-a-GCST90017001	Gut microbiota abundance (genus Eubacterium nodatum group id.11297)	9	28245518	0.0984	0.0984	-0.185107	0.0403573	5.75705e-06
rs765400	ebi-a-GCST90017001	Gut microbiota abundance (genus Eubacterium nodatum group id.11297)	9	107923457	0.1471	0.1471	-0.149297	0.0351737	1.51227e-05
rs77910827	ebi-a-GCST90017001	Gut microbiota abundance (genus Eubacterium nodatum group id.11297)	9	96597985	0.1034	0.1034	0.201788	0.0413568	9.05378e-07
rs10830056	ebi-a-GCST90017001	Gut microbiota abundance (genus Eubacterium nodatum group id.11297)	10	133378774	0.1928	0.1928	0.139511	0.0321747	1.48621e-05
rs11006576	ebi-a-GCST90017001	Gut microbiota abundance (genus Eubacterium nodatum group id.11297)	10	61322015	0.5129	0.4871	-0.110167	0.024593	7.98656e-06
rs61841040	ebi-a-GCST90017001	Gut microbiota abundance (genus Eubacterium nodatum group id.11297)	10	9659749	0.166	0.166	0.160621	0.0341609	3.56139e-06
rs77442822	ebi-a-GCST90017001	Gut microbiota abundance (genus Eubacterium nodatum group id.11297)	10	45439944	0.1113	0.1113	0.169877	0.0397771	2.85016e-05
rs12797925	ebi-a-GCST90017001	Gut microbiota abundance (genus Eubacterium nodatum group id.11297)	11	97620254	0.3708	0.3708	0.110139	0.0254538	1.65649e-05
rs3793960	ebi-a-GCST90017001	Gut microbiota abundance (genus Eubacterium nodatum group id.11297)	11	62764789	0.1431	0.1431	-0.149371	0.0350392	2.66796e-05
rs637992	ebi-a-GCST90017001	Gut microbiota abundance (genus Eubacterium nodatum group id.11297)	11	128710445	0.2396	0.2396	0.124214	0.0282753	1.30446e-05
rs11115189	ebi-a-GCST90017001	Gut microbiota abundance (genus Eubacterium nodatum group id.11297)	12	82488294	0.1282	0.1282	-0.152312	0.0364637	3.30195e-05
rs12424620	ebi-a-GCST90017001	Gut microbiota abundance (genus Eubacterium nodatum group id.11297)	12	108059108	0.3618	0.3618	0.110941	0.025488	1.48235e-05
rs12582713	ebi-a-GCST90017001	Gut microbiota abundance (genus Eubacterium nodatum group id.11297)	12	14284908	0.7137	0.2863	-0.1145	0.0274988	3.39063e-05
rs3741719	ebi-a-GCST90017001	Gut microbiota abundance (genus Eubacterium nodatum group id.11297)	12	52709229	0.0596	0.0596	-0.21115	0.0510097	3.57586e-05
rs9532151	ebi-a-GCST90017001	Gut microbiota abundance (genus Eubacterium nodatum group id.11297)	13	38633467	0.4095	0.4095	-0.109571	0.0247908	1.32114e-05
rs34297067	ebi-a-GCST90017001	Gut microbiota abundance (genus Eubacterium nodatum group id.11297)	14	52185888	0.1392	0.1392	-0.186907	0.0341475	6.59781e-08
rs3818084	ebi-a-GCST90017001	Gut microbiota abundance (genus Eubacterium nodatum group id.11297)	14	101979775	0.3598	0.3598	0.108365	0.0257049	2.96838e-05
rs11854513	ebi-a-GCST90017001	Gut microbiota abundance (genus Eubacterium nodatum group id.11297)	15	54192408	0.2356	0.2356	-0.117449	0.0286256	4.18765e-05
rs173839	ebi-a-GCST90017001	Gut microbiota abundance (genus Eubacterium nodatum group id.11297)	16	83782302	0.6521	0.3479	-0.113222	0.0261447	1.78287e-05
rs12946316	ebi-a-GCST90017001	Gut microbiota abundance (genus Eubacterium nodatum group id.11297)	17	33577350	0.5815	0.4185	0.107253	0.0248784	1.84774e-05
rs9306176	ebi-a-GCST90017001	Gut microbiota abundance (genus Eubacterium nodatum group id.11297)	21	45663949	0.0924	0.0924	0.187263	0.0427993	2.54718e-05
rs12126201	ebi-a-GCST90017002	Gut microbiota abundance (genus Eubacterium oxidoreducens group id.11339)	1	7711426	0.2087	0.2087	-0.0996725	0.0241941	4.58659e-05
rs12129908	ebi-a-GCST90017002	Gut microbiota abundance (genus Eubacterium oxidoreducens group id.11339)	1	195064019	0.5527	0.4473	-0.0893273	0.0198333	5.79522e-06
rs488299	ebi-a-GCST90017002	Gut microbiota abundance (genus Eubacterium oxidoreducens group id.11339)	1	112381228	0.6759	0.3241	-0.0829786	0.0202246	4.1505e-05
rs7564722	ebi-a-GCST90017002	Gut microbiota abundance (genus Eubacterium oxidoreducens group id.11339)	2	179121043	0.2008	0.2008	0.097954	0.0249064	4.40352e-05
rs71312209	ebi-a-GCST90017002	Gut microbiota abundance (genus Eubacterium oxidoreducens group id.11339)	3	157178227	0.0835	0.0835	0.164038	0.0407873	3.971e-05
rs2973294	ebi-a-GCST90017002	Gut microbiota abundance (genus Eubacterium oxidoreducens group id.11339)	4	37526679	0.4205	0.4205	0.0923559	0.0195439	2.38836e-06
rs7684288	ebi-a-GCST90017002	Gut microbiota abundance (genus Eubacterium oxidoreducens group id.11339)	4	136710624	0.0457	0.0457	0.164942	0.0396279	2.21866e-05
rs78299532	ebi-a-GCST90017002	Gut microbiota abundance (genus Eubacterium oxidoreducens group id.11339)	4	104653375	0.0974	0.0974	0.16014	0.0373593	1.69048e-05
rs2277054	ebi-a-GCST90017002	Gut microbiota abundance (genus Eubacterium oxidoreducens group id.11339)	5	11160043	0.4851	0.4851	-0.0789636	0.0195121	4.65436e-05
rs253890	ebi-a-GCST90017002	Gut microbiota abundance (genus Eubacterium oxidoreducens group id.11339)	5	116218278	0.9195	0.0805	0.147271	0.0362586	4.36526e-05
rs2546646	ebi-a-GCST90017002	Gut microbiota abundance (genus Eubacterium oxidoreducens group id.11339)	5	177939207	0.836	0.164	-0.110137	0.0247472	1.0324e-05
rs440215	ebi-a-GCST90017002	Gut microbiota abundance (genus Eubacterium oxidoreducens group id.11339)	5	106882394	0.5378	0.4622	-0.0932766	0.0195294	1.65406e-06
rs60912729	ebi-a-GCST90017002	Gut microbiota abundance (genus Eubacterium oxidoreducens group id.11339)	5	159003720	0.3638	0.3638	-0.0876292	0.0207545	2.30484e-05
rs9461493	ebi-a-GCST90017002	Gut microbiota abundance (genus Eubacterium oxidoreducens group id.11339)	6	11120770	0.159	0.159	0.116974	0.0273753	1.97379e-05
rs11763772	ebi-a-GCST90017002	Gut microbiota abundance (genus Eubacterium oxidoreducens group id.11339)	7	148346638	0.6103	0.3897	0.0814872	0.0195736	2.95856e-05
rs10107756	ebi-a-GCST90017002	Gut microbiota abundance (genus Eubacterium oxidoreducens group id.11339)	8	4269229	0.0944	0.0944	-0.155181	0.0383883	4.38137e-05
rs77265424	ebi-a-GCST90017002	Gut microbiota abundance (genus Eubacterium oxidoreducens group id.11339)	8	5227102	0.0875	0.0875	0.167905	0.0383274	1.28091e-05
rs7826473	ebi-a-GCST90017002	Gut microbiota abundance (genus Eubacterium oxidoreducens group id.11339)	8	26082879	0.837	0.163	-0.111499	0.025945	4.24063e-05
rs7041280	ebi-a-GCST90017002	Gut microbiota abundance (genus Eubacterium oxidoreducens group id.11339)	9	31590445	0.6223	0.3777	0.0834292	0.0196237	2.2007e-05
rs11006780	ebi-a-GCST90017002	Gut microbiota abundance (genus Eubacterium oxidoreducens group id.11339)	10	19045471	0.1292	0.1292	0.107684	0.0257428	3.02065e-05
rs7077291	ebi-a-GCST90017002	Gut microbiota abundance (genus Eubacterium oxidoreducens group id.11339)	10	104945751	0.4135	0.4135	-0.0847841	0.0195645	1.56765e-05
rs61884310	ebi-a-GCST90017002	Gut microbiota abundance (genus Eubacterium oxidoreducens group id.11339)	11	79535505	0.163	0.163	0.117033	0.0263998	1.14501e-05
rs12423772	ebi-a-GCST90017002	Gut microbiota abundance (genus Eubacterium oxidoreducens group id.11339)	12	94515340	0.1501	0.1501	0.14098	0.0295029	2.62924e-06
rs113819786	ebi-a-GCST90017002	Gut microbiota abundance (genus Eubacterium oxidoreducens group id.11339)	13	96112446	0.1938	0.1938	-0.100466	0.0251074	4.41123e-05
rs12427618	ebi-a-GCST90017002	Gut microbiota abundance (genus Eubacterium oxidoreducens group id.11339)	13	86081986	0.2545	0.2545	0.096742	0.0220696	1.61421e-05
rs12873078	ebi-a-GCST90017002	Gut microbiota abundance (genus Eubacterium oxidoreducens group id.11339)	13	105078867	0.2028	0.2028	0.109286	0.0260485	3.18787e-05
rs308597	ebi-a-GCST90017002	Gut microbiota abundance (genus Eubacterium oxidoreducens group id.11339)	13	62670010	0.5666	0.4334	0.0821969	0.0202289	2.11734e-05
rs61975623	ebi-a-GCST90017002	Gut microbiota abundance (genus Eubacterium oxidoreducens group id.11339)	14	88316691	0.4264	0.4264	0.0808837	0.0200011	4.02828e-05
rs1256855	ebi-a-GCST90017002	Gut microbiota abundance (genus Eubacterium oxidoreducens group id.11339)	15	90470970	0.8976	0.1024	-0.123146	0.0312309	3.92545e-05
rs34561138	ebi-a-GCST90017002	Gut microbiota abundance (genus Eubacterium oxidoreducens group id.11339)	16	86480355	0.0586	0.0586	0.216145	0.045992	2.51166e-06
rs2640830	ebi-a-GCST90017002	Gut microbiota abundance (genus Eubacterium oxidoreducens group id.11339)	17	30958479	0.1243	0.1243	0.110445	0.0262593	2.23326e-05
rs12326318	ebi-a-GCST90017002	Gut microbiota abundance (genus Eubacterium oxidoreducens group id.11339)	18	71428502	0.0696	0.0696	0.149276	0.0334528	1.07835e-05
rs657288	ebi-a-GCST90017002	Gut microbiota abundance (genus Eubacterium oxidoreducens group id.11339)	18	40189120	0.2306	0.2306	-0.0902168	0.0216875	3.99126e-05
rs59618592	ebi-a-GCST90017002	Gut microbiota abundance (genus Eubacterium oxidoreducens group id.11339)	19	36015313	0.2584	0.2584	-0.0928644	0.0211546	1.59514e-05
rs3787558	ebi-a-GCST90017002	Gut microbiota abundance (genus Eubacterium oxidoreducens group id.11339)	20	52822642	0.2932	0.2932	0.0866977	0.0211206	4.37019e-05
rs10797540	ebi-a-GCST90017003	Gut microbiota abundance (genus Eubacterium rectale group id.14374)	1	234530370	0.4344	0.4344	0.0503179	0.0108389	3.53387e-06
rs112545282	ebi-a-GCST90017003	Gut microbiota abundance (genus Eubacterium rectale group id.14374)	1	24945158	0.0577	0.0577	-0.193434	0.0485777	4.08207e-05
rs143694765	ebi-a-GCST90017003	Gut microbiota abundance (genus Eubacterium rectale group id.14374)	1	116082909	0.0944	0.0944	0.0870025	0.019779	9.75371e-06
rs200558	ebi-a-GCST90017003	Gut microbiota abundance (genus Eubacterium rectale group id.14374)	1	168820779	0.1889	0.1889	0.0573264	0.0133544	1.65329e-05
rs61744485	ebi-a-GCST90017003	Gut microbiota abundance (genus Eubacterium rectale group id.14374)	1	245849000	0.1889	0.1889	-0.0570072	0.0136539	3.1105e-05
rs314726	ebi-a-GCST90017003	Gut microbiota abundance (genus Eubacterium rectale group id.14374)	2	125553155	0.4573	0.4573	0.0528824	0.0109486	1.37965e-06
rs56016492	ebi-a-GCST90017003	Gut microbiota abundance (genus Eubacterium rectale group id.14374)	2	203501862	0.1004	0.1004	-0.0783856	0.0188967	3.45621e-05
rs6758296	ebi-a-GCST90017003	Gut microbiota abundance (genus Eubacterium rectale group id.14374)	2	227962226	0.0507	0.0507	-0.141464	0.0373615	4.82836e-05
[truncated: 4,149 more rows]
